# Supplementary material for: Machine Learning in Dentistry: A Scoping Review
Source: J Clin Med. 2023 Jan 25;12(3):937. doi: 10.3390/jcm12030937 (PMC9918184; doi:10.3390/jcm12030937)
Supplement: Supplementary file 1 [file jcm-12-00937-s001.zip]

Archive with 2 entries (2 files):
- Supplementary.pdf
- Table S1.xlsx
