# Supplementary material for: Machine Learning in Dentistry: A Scoping Review
Source: J Clin Med. 2023 Jan 25;12(3):937. doi: 10.3390/jcm12030937 (PMC9918184; doi:10.3390/jcm12030937)
Supplement: Supplementary file 1 [file jcm-12-00937-s001.zip › Table S1.xlsx]

## Sheet: Table S1
Sr. No. [Citation]	Year	Study aim	Data type and source	ML model [details]	Total dataset	Reference test	Partition of datasets	Augmentation of data	Other models trained and tested or experiment set-ups	Training/ validation/ testing datasets	Human comparators	Model metrics	Clinical field of dentistry
1 [11]	2015	Determining the most appropriate restoration, and monitoring of the evolution of the dental restoration by computer artificial intelligence. Comparison long-term clinical performance of amalgam and composite restorations and to identify the best possible treatment.	charts, notes, and radiographic information of restorative treatments, own dataset (one clinic/university + dataset from Dr. Vera 1993 (author))	Deep neural network [ Bayesian network + Multilayer Perceptron (MLP) + Mixture-MLP ]	2023 patients (4336 records, all with restoration information)	Dr. Vera saw the subjects annually for follow-up, oral examinations, and bitewing radiographs, at which time they performed complete dental charting, and noted any new treatment needs.	Yes	No	in comparison: Initial Case-based reasoning systems, Proposal, Multilayer Perceptron, Radial basis function network , Bayesian networks	half of the data of each year for training and testing / 10-fold cross validation / 1714 problem cases (between 2003 and 2011); 1938 problem cases (2003-2011)	No	longevity error in years	Restorative dentistry and endodontics
2 [12]	2015	Development of a knowledge-based algorithm for automatic landmark detection on 3D CBCT images.	3D cone beam computed tomography (CBCT) images, own dataset	Knowledge-based algorithm	30 CBCT images transformed to DICOM format and exported into Excel sheet	Manual landmark plotting was performed on 30 CBCT images by three orthodontists over a period of two weeks’ time; not more than five CBCT images were marked in a single day.	not mentioned	not mentioned		not applicable / - / Each of the 30 CBCT images	No	overall mean error with standard deviation, overall landmark detection accuracy within 2-, 3-, and 4-mm error range	Orthodontics
3 [13]	2015	Evaluation of the accuracy of 3D cephalometric measurements obtained through an automatic knowledge-based landmark detection algorithm.	3D cone beam computed tomography (CBCT) images, own dataset (one clinic, one device)	Knowledge-based algorithm	30 CBCT images transformed to DICOM format	21 cephalometric landmarks identified manually by three orthodontists on 30 CBCTs. Mean of the observations for each landmark considered as standard reference.	not mentioned	not mentioned		not applicable / - / 51 measurements (28 linear, 16 angles and 7 ratios) on 30 CBCT images.	No	mean error (Std. dev) in measurements (ME), mean error of distance ratios, inter-observer ICC	Orthodontics
4 [14]	2015	Described a novel device and method for real-time measurement of lingual–palatal pressure and automatic identification of the oral transfer phase of deglutition	Pressure measures, swallow times,	Deep neural network [ Time-delay ANN ]	12 healthy + 7 Parkinson's subjects gave rise to 2058 swallows + 3248 non-swallow time periods	A trained speech and language therapist marked the onset and offset of each oral activity on the signal recordings in Matlab (v2012a) using defined criterion demonstrated to be at least 90 % consistent with another trained judge’s perception of swallowing onset and offset.	Yes	No	varying the number of (1) hidden layer neurons (10, 20, 30, 40, 60, and 80), (2) input time delays (2, 3, 4, 5, 7, 10, 12), (3) number of sensors Model types: (1) Same Session (2) Same Subject, Different Session (3) Same Subject, Different Session (4) Intra-Subject (5) Population-Trained	1235 swallows / 823 swallows / not mentioned	No	accuracy, ROC, MSE	Oral medicine
5 [15]	2015	Analyzation of the various textural features and mandibular cortical width (MCW) derived from direct digital panoramic radiographs in order to differentiate osteoporotic patients from normal patients.	2D digital panoramic radiographs and bone mineral densities (BMDs) of the lumbar spine and the femoral neck, own dataset (one university/hospital, one device)	Not deep-learning [ naïve Bayes classifier, k-nearest neighbor (k-NN), SVM ]	141 subjects (all females, 120 normal, 21 osteoporotic)	The subjects were classified according to the World Health Organization	Yes	not mentioned	In comparison: FD, GLCM, MCW, FD+MCW, GLCM+MCW, FD+GLCM each for lumbar spine BMD and femoral neck BMD, each for naïve Bayes classifier, k-NN, SVM.	not mentioned / leave-one-out and 5-fold cross validation	No	receiver operating characteristic curve, sensitivity, specificity, accuracy values at lumbar spine and femoral neck BMD.	Oral medicine
6 [16]	2015	Proposes a new interactive method for biofilm quantification in Quantitative light-induced fluorescence (QLF) images of dog canine teeth that is independent of the perceptual bias of the grader.	2D QLF image, own dataset of conscious dogs (one device)	Not deep-learning [ Gaussian Markov random field model ]	not mentioned (maybe 470 images)	To define clean areas, we utilize images which are deemed clean by two expert graders. The experts used in our experiments for manual scoring possess several years of industrial experience in acquisition, calibration, and evaluation of QLF images.	not applicable	not mentioned		not applicable / - / 470 images	To evaluate the quality of initial starting segmentation by the algorithm, the automatic quantification results were compared to the rater scoring at 8 grades.	confusion matrix (shown in paper), consistency	Periodontology
7 [17]	2016	Construction of an artificial intelligence expert system for the diagnosis of extractions using neural network machine learning and to evaluate the performance of this model.	2D lateral cephalograms, own dataset (one university hospital)	Non-deep learning neural network which worked as a perceptron [ 2-layer neural network including 1 hidden layer]	156 patients (lateral cephalograms, 12 cephalometric variables and an additional 6 indexes)	For all subjects, the treatment plans were determined by 1 orthodontic specialist. All tracings were made by 1 investigator and repeated twice at intervals of 2 weeks to analyze measurement errors	Yes	not mentioned	4 models: classifier 1 (diagnosis of extraction vs non-extraction), classifier 2 (diagnosis of identical vs differential), classifier 3 (diagnosis of more retraction in identical extraction), classifier 4 (diagnosis of more retraction in differential extraction)	64 patients / 32 patients (sliding window validation) / 60 patients	No	success rate	Orthodontics
8 [18]	2016	Propose a new automated screening system based on a hybrid genetic swarm fuzzy (GSF) classifier to diagnose females with osteoporosis on panoramic radiographs.	2D dental panoramic radiographs used to generate values of the trabeculae, own dataset (one hospital/university, one device)	Not deep-learning [ Hybrid genetic swarm fuzzy classifier ]	141 subjects (females)	BMD evaluation was performed on the lumbar spine (L2–L4), femoral neck or both by using dual-energy X-ray absorptiometry. WHO guidelines on classification used.	Via cross-validation	not mentioned	During 5-fold cross-validation, accuracy of each fold was estimated	/ 5-fold cross validation	No	classification accuracy, sensitivity, specificity (at the lumbar spine, at the femoral neck), positive and negative predictive values, likelihood ratio, prevalence	Oral medicine
9 [19]	2016	Prediction whether the patient has teeth periapical lesion or not and its type using machine learning techniques.	2D dental x-ray images, own dataset (one hospital/university)	Not deep-learning [ Feed Forward Neural Networks, K-Nearest Neighbor (K-NN) Classifier ]	201 (images; divided in 4 classes (acute periapical abscess, apical periodontitis, chronic periapical abscess, Normal); divided in 2 classes (infected, normal)	not mentioned explicitly, most likely the images were provided with their classes	not mentioned	Yes	K-NN, Feed Forward neural network	88% images / - / 12% images	No	Accuracy of classifier on two-class dataset, on four-class dataset	Restorative dentistry and endodontics
10 [20]	2016	Propose a Segmentation and Classification Framework. Evaluation by using three different datasets of mandibular molars. Comparison with other methods.	3D MicroCT-images, own dataset	pulse coupled CNN [ not clear ]	Data size not mentioned. 3 different mandibular molar MicroCT datasets (each dataset represents one tooth with 256 slices, 280 regions of interest)	experienced clinical dentists manually labeled the different anatomical structures of tooth to identify different regions in a segmented mask on each slice of MicroCT datasets.	not mentioned	not mentioned	Comparison of: proposed, Fuzzy c means clustering, hierarchical cluster analysis, Density-based spatial clustering of applications with noise, Gaussian mixture models	not mentioned	No	relative error E, correlation coefficient (CorrCo), MAD of volumes for four different methods, Similarity index, Sensitivity, Specificity (for all compared methods on enamel, dentine and pulp)	Others
11 [21]	2017	Development of an automated method to stage lower third molar development on panoramic radiographs for age estimation.	2D panoramic radiographs, own dataset (from one hospital, selected based on the development of the lower third molars (FDI 38))	CNN [ AlexNet ]	400	Two observers decided about the stages. If necessary a third observer. A modified Demirjian staging technique including ten stages was used.	Yes	not mentioned	Linear and Quadratic Discriminant Analysis, Decision trees, Support Vector Machines, Nearest neighbor classifiers, Ensemble classifiers	320/5-fold cross validation / 80	No	Rank-N recognition rate, accuracy, mean absolute difference between automated and manual staging, linearly weighted Cohen´s kappa, intra-class correlation coefficient, confusion matrices	Orthodontics
12 [22]	2017	1) Identification of variables that can be used for osteoporosis detection using strut analysis, fractal dimension and the gray level co-occurrence matrix using multiple regions of interest. 2) Developing an osteoporosis detection model using a decision tree and SVM based on panoramic radiography.	2D dental panoramic radiographs, own dataset (one hospital)	Not deep-learning [ decision tree and SVM ]	454 panoramics (227 osteoporotic, 227 non-osteoporotic)	Radiographs were classified by bone mineral density (T-score).	Via cross-validation	not mentioned	For Decision tree and SVM models, each of the following were done: strut analysis, fractal dimension, the gray level co-occurrence matrix, and all variables	10-fold cross validation / -	No	accuracy, sensitivity, specificity; Mean and standard deviation for textural features of osteoporotic and normal patients	Oral medicine
13 [23]	2017	Classification of Quantitative Light-induced Fluorescence (QLF) images by CNN to determine the dental plaque level. Comparison with state-of-the-art models.	QLF images, own dataset (QLF-images obtained during clinical intervention study, van der Veen et al., 2016, Academic Centre for Dentistry Amsterdam)	CNN [ ResNet ]	427	3 ground truths because labels were derived from 3 different plaque-scoring systems	Yes	not mentioned	logistic regression, Support Vector Machines (SVM) classifier with Gaussian kernel, SVM classifier with linear kernel, Gaussian Nave Bayes classifier, Gradient Boosting classifier, K-neighbors classifier, Random Forest classifier	342 / 43 / 43	No	F1-score	Periodontology
14 [24]	2017	Design a neural network to diagnose vertical root fractures (VRF) in intact and endodontically-treated teeth of periapical and CBCT images. Comparison of 2 imaging techniques.	2D periapical dental radiographs and 3D cone-beam computed tomography (CBCT) images, not mentioned (most likely own dataset)	Non-deep learning neural network which worked as a perceptron [ Daubechies 3 wavelet transform, Gabor filter ]	240 radiographs of teeth (120 without VRF, 120 with VRF)	Teeth were evaluated under a microscope for presence/absence of a fracture	Yes	not mentioned	Group 1	60 / 180	No	accuracy, sensitivity and specificity	Restorative dentistry and endodontics
									Group 2	120 / 120
									Group 3	180 / 60
15 [25]	2017	Prediction of oral cancer risk in patients with oral leukoplakia	exfoliative cytology, histopathology and clinical follow-up data from two independent cohorts (training, validation) of normal, leukoplakia and cancer subjects, own dataset (one hospital/university)	Not deep-learning [5 models were used; SVM, SVMfull, k-nearest neighbors (KNN), peaks-Closed Forest (CF), peaks-Random Forest (RF). ]	training set: 18 normal, 41 OSCC (oral squamous cell carcinoma), 28 OLK (oral leukoplakia); validation set: 102 normal, 82 OLK, 93 OSCC	Clinical data, exfoliative cytology, histopathology, and follow-up data were collected. During the follow-up, clinical symptoms were documented through clinical examination and phones calls. Malignant transformation was confirmed by histopathology.	Yes	No	5 methods in comparison: SVM, SVMfull, KNN, CF, RF (random forest)	18 normal, 28 OLK, 41 OSCC / 102 normal, 82 OLK, 93 OSCC / in this case, the validation data set	Not mentioned	sensitivity, specificity, area under the curve	Oral medicine
16 [26]	2017	Investigate the application of DCNN for classifying teeth types on CBCTs	3D cone beam computed tomography (CBCT) images, own dataset (one hospital/university; two devices)	CNN [ AlexNet (Caffe framework) ]	52 CBCTs (35259 ROIs were classified into 7 tooth types)	For both the training and test cases, the smallest bounding box enclosing each tooth was manually placed on the CT volume.	Yes	Yes (for training, resulting in datasets A-D)	Random sampling of test-set 3 times resulted in 3 different training and testing sets. Additionally, dataset A: original images, dataset B: rotated images, dataset C: images with intensity transformation, dataset D: images with rotation + intensity transformation	42 CBCTs / - / 10 CBCTs	No	classification accuracy, effect of augmentation on accuracy	Others
17 [27]	2017	Teeth detection in dental panoramics with CNN	2D dental panoramic radiographs, not mentioned (own dataset), images taken from 3 devices	CNN [ modified version of AlexNet, where multi-class classification is performed ]	images from 100 people	Each tooth in the images are delineated by a dentist	Yes	Yes, for training set		not mentioned / 10-fold cross validation / not mentioned	No	Accuracy for tooth class detection (according to Dice coefficient and intersection over union)	Others
18 [28]	2017	Classification of Dental Diseases (3 different classes are used) using CNN	Radio Visiography (RVG) x-ray images, own dataset	CNN [ VGG-16 (for transfer learning) ]	251 RVG images	251 images were labeled with the help of dentists and radiologists.	Yes	not mentioned	3 models (CNN, with transfer leaning, transfer learning with fine tuning)	180 images / 45 images / 26 images	No	Accuracy	Others
19 [29]	2017	Development of an artificial neural network (ANN) to classify dental cusps with sufficient accuracy.	3D surface scans of dental casts (full arches), stored as triangulated surface data, not mentioned	Neural network which is not deep-learning (with feature extraction by Cusp Distance Method and range Image Method) [ three-layer ANN which is not deep-learning ]	129 (69 models from upper jaw, 60 models from lower jaws; 69 participants)	manual classification of cusps by a human investigator. Labelling according to a modified FDI (Federation Dentaire Internationale; ISO 3950) tooth scheme	Yes	not mentioned	Comparison: Cusp Distance Method (CDM), Range Image Method (RIM), Combination of both (COMB); 3 different sizes of input for RIM and COMB	13 or 12 cross-validation sets (each set 5 mandibles)	No	correct classification	Orthodontics
20 [30]	2017	Segmentation of Gingival Diseases from Oral Images	2D intra-oral color-augmented fluorescent images (using a biomarker porphyrin which is an indicator of periodontal disease), own dataset (captured during a study at the 2015 Kumbh Mela in Nashik, India)	CNN [ Auto-encoders ]	405 images	A dental expert provided bounding boxes around regions of inflamed gingiva along with a modified gingival index (MGI) between 0 and 4 (inclusive), for each image.	Yes	Yes (for training)		258 images / 147 images / not mentioned	Yes. The classifier segmentation was validated by three dentists.	area under the receiver operating characteristic curve, precision, recall	Periodontology
21 [31]	2017	Detection of Tooth caries	2D bitewing radiographs, from approximately 100 clinics across USA	Fully CNN [ not mentioned ]	over 3000 bitewings	All radiographs were annotated by certified dentists after clinical verification for existence of dental caries. These annotations were used as ground truth for training and testing.	Yes	not mentioned	The markings of testing dentists and our system were compared against the ground truth.	2500 bitewings / 125 bitewings from training set / 500 bitewings	Yes, The 500 radiographs used for testing were given for marking caries to 3 practising dentists, who were unaware of the clinical history of the patient.	Recall, precision, F1 score from system/model, Dentist 1, 2, and 3	Restorative dentistry and endodontics
22 [32]	2017	22 methods were compared to analyze and improve dental age estimation in children.	2D panoramic X-rays, own dataset (three hospitals)	Not deep-learning [22 models were used ]	976 panoramics	Development of each tooth was divided into 14 sub-stages, and each stage was assigned a numerical value ranging from 1 to 14.	Via cross-validation	not mentioned	1) 22 models in comparison, 2) Situations A-F (depending on certain type of missing data) (see paper for more details)	5-fold cross validation	No	mean absolute error (MAE), Root mean squared error (RMSE)	Others
23 [33]	2017	Development of a decision support system for classification of dental periapical cyst and keratocystic odontogenic tumor (KCOT) lesions.	3D cone-beam computed tomography images (CBCTs), own dataset (one university, one device) made available online	Deep neural network [ 6 classifiers were used. Details on deep neural network are not mentioned. ]	50 CBCTs (from 50 patients)	These datasets were identified by experts as periapical cyst and KCOT lesions according to the clinical, radiographic and histopathologic features. Approximately 127 sections per lesion, and a total of 6397 axial slides were manually marked and were accepted as ground truth.	Yes	not mentioned	6 classifier tested with different feature vectors (max. 50) and feature items: Decision Tree (DT), k-NN, Random Forest (RF), Naive Bayes (NB), Support Vector Machine (SVM), Neural Network (NN). Multiple experiment groups were performed	/ (with whole dataset) split sample validation and leave-one-out cross validation / not mentioned	No	Accuracy of classification, F1-score, confusion matrix (calculated but not presented)	Restorative dentistry and endodontics
									first experiment	25 periapical cyst + 25 KCOT lesions / 10-fold cross validation / not mentioned
									second experiment	25 feature vectors used from periapicals + KCOT / stratified sampling or split-sample validation / 25 feature vectors used from periapicals + KCOT
									third experiment	Feature vectors from 25 periapical cyst + 25 KCOT lesions as in 2nd experiment / leave-out-one-cross-validation / not mentioned
24 [34]	2018	Proposing of a novel method based on CNN to estimate the positioning error of patient´s dental arch, and thereby reconstruct the panoramic image with the corrected dental curvature, so that the blur gets reduced.	2D dental panoramic radiographs, (I) own dataset with the help of panoramic radiography simulation, (II) own dataset generated via simulation	CNN [ Built on own ]	5166 pairs of OPG and it's deviation value for (I). Not mentioned for (II)	Reconstruction with dental arch in predefined position	Yes	not mentioned	4 CNNs with different. Structures	5062 / 52 (I) / 52 (I), in addition tested on (II) to evaluate the generalization performance	No	Mean absolute error, Maximum absolute error	Oral radiology
25 [35]	2018	Mandible Segmentation on a valid ground truth dataset.	3D CT, own dataset (from one department)	Fully CNN [ with 32s, 16s, and 8s separately ]	20 (CT data sets)	Generated by two clinical experts manually.	Yes (10 control, 10 experiment)	Yes (resulting in 4 different datasets for training)	VGG-16	For 'segmentation model', training was done with 4 different datasets / not mentioned / not mentioned	No	for all trained networks: dice coefficient. for best trained model: accuracy in classification	Others
26 [36]	2018	Compare ML algorithms in classifying normal (a), Abscessed (b) and Impacted Tooth (c ) in periapical radiographs.	2D periapical dental radiographs (view is taken of both anterior and posterior of the teeth), not mentioned	Not deep-learning	60 images	from dataset	Yes	not mentioned	Logistic Regression, Linear Discriminant Analysis, K-Nearest Neighbors, Random Forest, Gaussian Naive Bayes, and Support Vector Machine. Three classifications with 30, 45, and 60 images. Sequence of images shuffled to 8 sets.	54 images / 10-fold cross validation / 6 images	No	Accuracy of all models in different set-ups of images	Orthodontics
27 [37]	2018	Development of a novel strategy of conditional spatial FCM that is Gaussian Kernel-Based (csFCM-GK), for interactive segmentation of panoramic radiographs.	2D dental panoramic radiographs, Pramita clinic laboratory, Sidoarjo, Indonesia	conditional spatial Fuzzy C-means (FCM) [ Gaussian Kernel-based ]	(only 5 teeth images shown)	manual ground-truthing of 5 images by one doctor.	not mentioned	not mentioned	interactive csFCM-GK (with user marking), non-interactive csFCM-GK (without user marking)	not mentioned / - / 5	No	Performance of interactive csFCM-GK and non-interactive csFCM-GK compared; misclassification error (ME), relative foreground area (RAE)	Others
28 [38]	2018	Development of a computer vision method for laser speckle image segmentation of tooth surface to detect early stage caries	2D laser speckle images (LSI), Human teeth from the teeth bank of the Universidade de Sao Paulo Faculty of Dentistry (FOUSP) (own dataset)	Not deep-learning [ K-means clustering algorithm ]	not mentioned	evaluation of samples (original treated teeth) by one trained odontologist	not explicitly mentioned but performed	not mentioned		2560 samples from 64 images / - / 64 images	No	accuracy in segmentation,	Restorative dentistry and endodontics
29 [39]	2018	To find the determinant location factors of an inserted implant, which influences implant survival or complication. Decision tree and SVM investigated whether there was a new factor affecting the implant prognosis.	variables (explanatory and two out-put variables: survival of implant, complication), own dataset from the retrospective chart review (one University/Hospital)	Not deep-learning [ Decision tree, SVM ]	53 patients (59 cases)	All operations performed by one surgeon with the same surgical protocol, according to anatomic guide structures. After one year the prosthodontist evaluated implant´s location, features and biomechanical aspects with categorization of cases according to the chart records.	Yes	not mentioned	none	58 / 1 cases leave-on-out-cross-validation / 59 cases	No	Accuracy (true positive and negative over the whole sample	Oral surgery and implantology
30 [40]	2018	Improving and automation of identification of unknown people by comparison between antemortem and postmortem panoramic radiographs using computer vision	2D dental panoramic radiographs, own dataset (from local hospital)	Not deep-learning [Used Speeded UP Robust Features (SURF) + random sampling consensus (RANSAC) algorithms ]	43467 images from 24545 persons (persons with at least two PRs, persons with only one PR)	given by dataset	not mentioned	not mentioned		not mentioned / not mentioned / 40 persons with at least two panoramic radiographs, 10 persons with only one panoramic radiograph	No	number of matching points, detection rate (stratified by age, one selected radiograph compared with the remaining radiographs)	Others
31 [41]	2018	Demonstrate the generalizability of our previous method (classify head-and-neck CT for presence of dental artifacts) and potential benefits of transfer-learning with fine-tuning on CNN performance	2D panoramic radiographs, 1500 challenging image data set from multiple sources	Mask R-CNN [ ResNet 101 + Region proposal network ]	1417	original annotation of the mouth, no additional information	Yes	not mentioned		193 images (6987 teeth) / 83 images (3040 teeth) / 1224 images	No	accuracy, F1-score, precision, recall, specificity	Oral radiology
32 [42]	2018	Usage of a multi-stream deep learning framework for teeth-brushing (activity) recognition. Comparison with other models.	2D brush photos, data from smart bracelets, own dataset	CNN [ VGG-19 ]	74 people throughout a month	Data samples are manually labeled according to Bass brushing method.	Yes	not mentioned	Cifar-10, Inception-V3, VGG-19, Long Short-Term Memory, Multi-model	12186 images / - / 4107	No	Accuracy of classifying 16 different movements of Bass teeth-brushing (confusion matrix)	Periodontology
33 [43]	2018	build and validate five types of machine learning models that can predict the occurrence of BRONJ associated with dental extraction in patients taking bisphosphonates for the management of osteoporosis. Compared with conventional methods.	patient parameters (cases and controls), own dataset (one hospital)	Not deep-learning [ Logistic regression, Decision tree, SVM, Artificial neural network, Random Forest ]	125 patients (41 cases, 84 controls)	BRONJ was diagnosed as defined by an AAOMS position paper, as “Current or previous treatment with bisphosphonates, exposed bone or bone that can be probed through intraoral or extraoral fistula in the maxillofacial region that has persisted for longer than 8 weeks, without history of radiation therapy to the jaws.”	Yes	not mentioned	Logistic regression, Decision tree, SVM, Artificial neural network, Random Forest. These were compared with each other and also with serum CTX level	88 patients / - / 37 patients	No	Area under the receiver operating characteristic curve (AUC), sensitivity, specificity	Oral medicine
34 [44]	2018	Evaluation of the potential usefulness and accuracy of deep CNN algorithms for (1) diagnosing and …	2D periapical radiographs, own dataset (one department at one university hospital)	CNN [ VGG-19 ]	1740 periapicals	3 calibrated board-certified periodontists collected, deciphered, and categorized all periapical radiographic datasets and electronic dental records to determine the severity of PCT. All periapical radiographs for which the diagnosis of the 3 examiners did not agree were excluded.	Yes	Yes (for training)		1044 periapicals (104,400 augmented) / 348 periapicals / test set 1: 348 periapicals,	No	on test set 1: diagnostic and predictive accuracy, sensitivity, specificity, positive predictive value, negative predictive value, receiver operating characteristic (ROC) curve, area under the ROC curve (AUC), confusion matrix. For CNN and periodontist on test set 2: accuracy (95% CI), AUC (95% CI)	Periodontology
		(2) predicting periodontally compromised teeth (PCT).								1044 periapicals (104,400 augmented) / 348 periapicals / test set 2: 64 premolars and 64 molars with severe PCT	Yes, blinded board-certified periodontists using test set 2
35 [45]	2018	Evaluation of the efficacy of deep CNN algorithms for detection and diagnosis of dental caries on periapical radiographs	2D periapical radiographs , own dataset (from the author´s dental hospital´s PACS system (Infinitt PACS)	CNN [ Inception V3, GoogLeNet ]	3000 (778 maxillary premolars, 769 maximally molars, 722 mandibular premolars, 731 mandibular molars; caries: 781 premolars, 722 molars/non-dental caries: 719 premolars, 728 molars)	All images were revalidated, and dental caries, including enamel and dentinal carious lesions were distinguished from non-dental caries by four calibrated board-certified dentists.	Yes	Yes ( for training)		2400 (1200 caries, 1200 non-caries) / - / 600 (300 caries, 300 non-caries)	No	Diagnostic accuracy, sensitivity, specificity, positive predictive value (PPV), negative predictive value (NPV), receiver operating characteristic (ROC) curve, area under the curve (AUC)	Restorative dentistry and endodontics
36 [46]	2018	Development of a new teeth classification system (based on extreme learning machine) which can identify four types: incisor, canine, premolar and molar teeth.	3D dental computed tomography (CT), not mentioned	extreme learning machine (ELM) [ single-hidden layer neural network ]	200 teeth (50 from each category)	from dataset	Via cross-validation	not mentioned	comparison of proposed model with four state-of-the-art approaches from literature i.e. wavelet energy, Hu moment invariant, Hu moment invariant-ELM, decision tree	10x 10-fold cross validation	No	sensitivity of each class, entire accuracy	Others
37 [47]	2018	Development of a reliable, reproducible and automatic technique for the detection and quantification of cracks using high-resolution Cone Beam Computed Tomography (hr-CBCT) images.	3D high resolution Cone Beam Computed Tomography (hr-CBCT) scans, own dataset	Not deep-learning [ SVM ]	42 (6 scans of healthy second molars, 36 simulated crack scans (6 different cracks in each molar simulated))	given by own dataset	not mentioned	a number of balanced samples (6 healthy + 6 randomly chosen crack scans) / 3-fold cross-validation		not mentioned / K-fold cross validation / not mentioned	No	absolute maximum wavelet coefficient values, AUC of ROC, discriminative sensitivity, discriminative specificity	Restorative dentistry and endodontics
38 [48]	2018	Present an image classification approach based on autofluorescence and white light images using deep learning methods to screen high-risk populations for oral cancer in low- and middle income countries.	Autoflourescence and white light image pairs, Own dataset from 3 dental hospitals	CNN [ MatConNet ]	170 dual-mode image pairs (190 - 20 image pairs due to low quality). 170 image pairs = 84 pairs in 'suspicious' + 86 pairs in 'normal' categories	Labeled by oral oncology specialists (number not specified)	Yes	Yes	Different models trained: VGG-CNN-M, VGG-CNN-S, VGG-16 Author's model VGG-CNN-M was independently trained with AFI, WLI, and dual-modal images	64 images in 'suspicious' + 66 images in 'normal' categories / 4-fold cross-validation / Referred to as 'validation set' in the study: 20 images in 'suspicious' + 20 images in 'normal' categories	No	accuracy, sensitivity, specificity	Oral medicine
39 [49]	2018	Development of a clinical decision support system that helps general practitioners to assess the need for orthodontic treatment in patients with permanent dentition.	15 variables and stated need for orthodontic treatment, own dataset (one university orthodontic clinic)	Not deep-learning [ Bayesian network (BN) ]	1000 permanent dentition patient datasets	stated need for orthodontic treatment mentioned in the hospital system	Yes	not mentioned	1) The 5-fold cross-validation approach generated 5 random samplings which generated 5 models. Of these, the best performing sampling was developed with the software. 2) While using the best-performing sampling, the BN model with highest AUC was integrated into the decision support system.	/ 5-fold cross validation / 20 new patients	Yes, the assessment results (ortho Rx needed or not) based on the judgements of 2 orthodontists for the test set i.e. 20 patients	Accuracy, Specificity, Sensitivity, (for all 5 groups), degree of agreement on need for orthodontic treatment (kappa value), area under the ROC	Orthodontics
40 [50]	2018	Presentation of a tool pipeline for automated clinical quality evaluation to support dentists in decision making. Comparison with other methods.	2D dental periapical radiographs, not mentioned	CNN [ modified GoogLeNet ]	196 pairs of images (before and after operations)	Three professional dentists labelled cases as: "getting better", "getting worse" and "have no explicit change" depending on clinical observation	Yes	Yes	Support Vector Machine, k-nearest neighbors, Gradient Boosting Decision Tree, Random Forest, Naïve Bayes, AdaBoost	157 / - / 39	Yes, two dental experts and one chief radiologist labelled the test dataset.	test accuracy (diagram), F1-score, precision, recall, confusion matrix, training loss (diagram)	Others
41 [51]	2018	Usage of deep learning algorithms to build correlate models that predict self-reported tooth mobility in a convenience sample of urban Latinos.	demographic and physio-psycho social variables, local REDCap database (4623 Latinos, 925 variables)	Neural network [ MultilayerPerceptron ]	4623 Latinos with 9 variables (selected by dental and healthy behavior domain experts, chosen based on the criteria of clinical meaningfulness)	self-reported by participants	Yes	not mentioned	none	/ 10-fold cross validation / not mentioned	No	predictive accuracy, interpretability, applicability, area under the receiver operating curve (AUC)	Periodontology
42 [52]	2018	A) find locations of each present tooth	3D cone beam computed tomography (CBCT) images, own dataset comprising of patient CBCTs, no further details	Combinations [ Fully CNN : V-Net ]	517 studies	Annotated by 4 specialists by selecting an axial slice, drawing a bounding box around the tooth axial profile, and entering a tooth number.	not mentioned explicitly	not mentioned		not mentioned / mentioned the use of a test set but size not mentioned	No	accuracy	Others
		B) detect several common tooth conditions in each tooth, for example, fillings, artificial crowns, implants, impacted tooth, filled canals, and removed or missing teeth.		[ CNN : DenseNet ]	1274 studies (Due to per-tooth example creation, 1274 annotated studies resulted in 39888 examples.)	A team of 5 specialists annotated where a specialist opened an anonymized study in a CBCT viewer of choice, inspected the 3D image, and filled out a teeth chart by identifying conditions on each of the 32 teeth.						AUROC
43 [53]	2018	Analyze the dietary and demographic determinants that affect presence or absence of Caries/restorations of caries.	dietary and demographic features, National Health and Nutrition Examination Survey (NHANES, 2013–2014)	Deep neural network [ Built on own ]	105 conserved features (25 demographic, 79 dietary); 9812 subjects (3690 controls and 6122 cases)	given by database	Yes	not applicable	One model structure was run with different number of epochs, and layers and neurons	2596 controls,4272 cases / cross-validation / 1094 controls, 1850 cases	No	accuracy, loss function, processing time, receiving operating characteristic area under the curve, positive and negative predictive values, micro-average	Restorative dentistry and endodontics
44 [54]	2018	Teeth recognition using label tree and cascade network structure	dental periapical radiographs, Provided by Peking University School and Hospital of Stomatology	CNN [ 3 CNNS using VGG-16 ]	1000	All data is annotated with bounding boxes and labels in 32 teeth position	Yes	not mentioned	Fast-RCNN, Fast-RCNN with MOD4, Faster-RCNN, Faster-RCNN with MOD4, ResNet with R-FCN, ResNet with R-FCN with MOD4	700 / 100 / 200	No	Precision, recall, F-score	Others
45 [55]	2019	Real-time recognition of dental instruments by deep learning technique, to constitute a robotic arm that works with voice commands and assist the dentist in surgery.	single images, overlapped images and cluttered images of dental instruments (from images and videos made by mobile phone), own dataset	CNN [ Shot Multibox Detector (SSD) network, MobileNet ]	631 images of 11 objects	not explicitly mentioned but images were annotated by the researchers	Yes	Yes only of training data	SSD-MobileNet	508 images of 11 objects/ no validation set / 123 images (11 objects)	No	Accuracy, precision, recall, TNR	Others
46 [56]	2019	Age estimation using CNN on dental panoramic X-rays.	2D dental panoramic radiographs, own dataset	CNN [ Capsule-net (proposed method) which is built on own ]	2575 panoramics	given by dataset	Yes	not mentioned	Experiment 1 : in Comparison: Alexnet, VGG16, VGG19, Resnet, proposed method	2237 / - / 338	No	accuracies, average accuracies for all architectures, recall, precision, F1-score	Others
									Experiment 2: various age groups (classes) and networks in comparison: CNN, class <10	48 / - / 21
									VGG-16, class 10-19	308 / - / 132
									VGG-19, class 20-29	346 / - / 148
									Mobilenet, class 30-39	327 / - / 141
									Inception, class 40-49	289 / - / 123
									Resnet, class 50-60	123 / - / 68
									Alenet,class >60	107 / - / 45
									GoogleNe, all	1572 / - / 678
47 [57]	2019	Detecting Periodontal Disease using smartphones and machine learning techniques	2D gum images, Own dataset (one university)	Not deep-learning [ SVM ]	30 subjects (15 cases, 15 controls)	Given by dataset (cases were diagnosed by dentist)	Yes	not mentioned		70% data / - / 30% data	No	accuracy, sensitivity, specificity	Periodontology
48 [58]	2019	Evaluation of an automatic method to detect the decay from dental X-ray images to predict the needed treatment (3 types : Fluoride, Filling, Root canal treatment).	periapical radiographs from top to bottom jaw, panoramic radiographs, Rad et al., 2016 (for training), Abdi et al., 2015 (for testing)	CNN	120 periapical images cropped to produce 200 tooth images (training), 116 panoramic images cropped to produce 35 tooth images (testing)	For training: manual cropping of teeth by a dental expert and classification as per the needed treatment. For testing: also cropped teeth, belonging to different classes of treatment, from images	Yes	not mentioned		200 teeth images / - / 35 teeth images	No	Accuracy	Restorative dentistry and endodontics
49 [59]	2019	Detection and localization of dental lesions in near-infrared transillumination images (TI) using deep learning. PMID: 31449759	near-infrared transillumination (TI) images (DIAGNOcam), own dataset	Fully CNN [ similar to U-Net, inspired by VGG16 ]	217	Reference segmentation maps from dental experts with clinical experience using the DIAGNOcam.	Yes	Yes (for training)		185 / 32 (Monte Carlo cross-validation / not mentioned	No	overall intersection over union (IOU) for 5-class segmentation; area under the curve for binary presence or absence of carious lesions	Restorative dentistry and endodontics
50 [60]	2019	Usage of faster R-CNN in the TensorFlow pckage to detect and number teeth in dental periapical films.	2D dental digital periapical films, own dataset (one hospital/university)	Faster R-CNN (teeth detection), Deep NN (for miss teeth number prediction) [ Inception Resnet version 2 (for Faster R-CNN) ]	1250	one expert dentist with more than 5 y experience drew rectangular bounding box to frame each intact tooth (including crown and root) and provided corresponding tooth number.	Yes	not mentioned		800 / 200 / 250	3 expert dentists (3 yr, 2 yr, and 4 yr experience) annotated the test set.	Comparison of human experts A, B, C and proposed system: mean Intersection over union (IOU) value between detected and ground truth boxes are calculated to obtain precisions and recalls; boxes detected;	Others
51 [61]	2019	Development of a novel algorithm improving the precision of dental hard tissue segmentation by usage of the sparse representation-based classifier and mathematical morphology operations. Comparison with state-of-the-art methods.	2D intraoral camera images , not mentioned	Sparse representation-based classifier	40 videos (more than 20000 frames)	after the experiment ground truth data were created through manually labeling dental tissue type pixel by pixel.	Yes	not mentioned	Traditional threshold method, Traditional marker-controlled watershed method, Modified watershed method with SVM optimization strategy, Proposed method with SRC optimization strategy	from 200 frames 360 SRC samples generated (3 classes: sound teeth, infectious teeth, soft tissue; 120 for each class) / not mentioned / from 300 frames 900 SRC samples generated	No	Precision (P), recall (R), harmonic average of P and R (F)	Others
52 [62]	2019	Labeling tooth dentition and identification of root canal via generative adversarial network and rule-based algorithm. (used: pre-processing algorithm, dentition labeling algorithm, rule-based root canal identification system)	2D dental panoramic radiographs, own dataset	2 CNNs which comprised the generative adversarial network [ Each CNN was built on own ]	250 panoramics	professional dentist marked 200 dental images (training set). We provide a GUI layout with Python by ourselves for the dentist to mark the dentition. Then dentist will give each tooth its representative color according to their professional judgment and mark the gap between the teeth.	Yes	No	different training iterations used: 60,000, 90,000, 120,000, 150,000, 180,000	200 panoramics / - / 50 panoramics	50 labeled images (by model) after 120,000 training iterations were presented to 3 dental experts. They had to identify: 1) whether the labeled dentition and the representative color is correct. 2) for random 30 non-root canal images and 20 root canal images, detected by the system, the dentists determined whether the classification is correct.	Using training set: training accuracy and Structural Similarity Index (SSIM index) after different iterations used in training. Using test set: Tooth dentition labeling accuracy, root canal accuracy	Restorative dentistry and endodontics
53 [63]	2019	Diagnosis for orthognathic surgery cases using neural network ML. Evaluate the performance of this model.	12 measurement values of lateral cephalogram and 6 additional indices, own dataset (one hospital)	Not deep-learning [ Built on own]	316 patients	Rx plans were decided by 1 orthodontic specialist with >10 years experience.	Yes	Not applicable		136 patients / 68 patients / 112 patients	No	Decision-making success rates of surgery/non-surgery, surgery type, and extraction/non-extraction	Orthodontics
54 [64]	2019	automatic and accurate tooth instance segmentation and identification from CBCT images for digital dentistry. Comparison with state-of-the-art.	3D cone beam computed tomography (CBCT) images, own dataset (one department)	Mask R-CNN [ 3D region proposal network (RPN) ]	20 CBCT scans (before or after orthodontics)	The ground truth of the dataset is annotated with a tooth-level bounding box, mask, and label. No further details.	Yes	not mentioned	non maximum suppression (NMS), similarity matrix (SM), base network (bNet), bENet (base network with edge map detection), bESNet (bENet with SM), fullNet (bESNet with spatial relation component). Authors' model was compared to learning-based and non-learning based methods on tooth segmentation task	12 CBCT scans (about 1800 patches) / - / 8 CBCT scans	No	detection accuracy (DA) and identification accuracy (FA), Dice similarity coefficient (DSC)	Others
55 [65]	2019	Segmentation of Mental Foramen	2D dental panoramic radiographs, own dataset (one hospital)	Fully CNN [ U-Net ]	1000 panoramics	The annotation of the mental foremen was carried out by well-trained and experienced radiologists.	Yes	Yes	none	800 panoramics / 100 panoramics / 100 panoramics	No	dice similarity coefficient (DSC), mean DSC with respect to age groups, mean DSC with respect to ethnicity	Others
56 [66]	2019	Development of a complete identification system that will aid in dental forensics without the use of radiation.	top view images of the teeth in the upper and lower jaw, own dataset	Recurrent Neural Network [ Built on own ]	30 persons (10 registered in the system, 20 not registered)	given by dataset	not mentioned	not mentioned		not mentioned / not mentioned / 10 persons registered in the system, 20 persons not registered	No	% match, computed reliability, True Positives, True Negatives, False Positives, False Negatives i.e. confusion matrix (provided), computed accuracy for the ability of the program to compute the correct area	Others
57 [67]	2019	Segmentation of alveolar bone using CNN and intraoral ultrasound images. Delineation of alveolar bone aids the diagnosis and treatment of periodontal diseases.	2D intraoral ultrasound images, 8 teeth from mandibular incisors from piglets, image acquisition by research team (own dataset)	Fully CNN [ U-net ]	50 (not explicitly mentioned)	Delineation by three experts (E1: orthodontist, E2: medical physicist, E3: biomedical engineer). E1 for ground truth in the quantitative assessment. Training set images delineated by E3.	Yes	Yes		30 / 5 / 15 (not explicitly mentioned)	No	Dice coefficient, sensitivity, specificity, Hausdorff distance	Periodontology
58 [68]	2019	Detection of apical lesions (ALs) on panoramic dental radiographs.	2D dental panoramic radiographs, own dataset (one clinic, one device)	CNN [ Built on own ]	2001 manually cropped image segments, each focusing one particular tooth (from 85 digital panoramic dental radiographs	Reference test was the majority vote of 6 independent and experienced dentists.	Yes	Yes	not mentioned	2238±56 (augmented) / 10-fold repetition / denoted as validation dataset 341±24 (augmented)	No	area under the receiver operating characteristic, sensitivity and specificity, the positive and negative predictive values	Restorative dentistry and endodontics
59 [69]	2019	Investigation of a 3D single image super-resolution method based on tensor factorization. Comparison with state-of-the-art techniques.	3D cone beam computed tomography (CBCT) of single teeth, own dataset (one hospital/university; one device)	[ tensor factorization]	13 teeth (extracted for health reason)	only comparison with CBCT and state-of-the-art iterative deconvolution technique with low-rank and TV regularization	Yes	not mentioned	compared: TF-SISR, CBCT and state-of-the-art LRTV	- / - / 3 teeth	No	mean of absolute difference-Feret, mean of absolute difference-Area, difference of canal volume by Dice coefficient, time, peak signal-to-noise ratio	Oral radiology
60 [70]	2019	two CNN architectures – a subpixel network and the so called U-net – have been considered for the resolution enhancement of 2D CBCT image slices of ex vivo teeth.	2D CBCT cross-sectional image slices of ex vivo teeth, own dataset	CNN [ One CNN was inspired by a U-Net. Another CNN for image enhancement was motivated by subpixel networks implemented by Shi ]	17 teeth (intact, freshly extracted) produced 5680+1824 images; low-resolution (LR), high-resolution (HR) images, and in vivo images from micro-CT. No further details	micro-CT images were used as ground truth	Yes	not mentioned	5 variants in comparison: CBCT, SRRl2, SRR:TV, CNN:U-net, CCN:Subpixel (super-resolution method (SRR), l2-norm (l2), total variation (TV))	5680 CBCT slices (of 13 teeth) / - / 1824 CBCT slices (of 4 structural different teeth)	No	peak signal to-noise ratio (PSNR), structure similarity index (SSI), mean squared error (MSE), noise quality measure (NQM), Dice coefficient, Mean of Differences - Feret (µm), Mean of Differences - Area (mm2), Difference of the Endodontic Volumes, x-µCT (%)	Oral radiology
61 [71]	2019	Proposed DL metal segmentation method for metal artifact reduction (MAR) in dental CT. Compare proposed method with a conventional MAR method.	3D cone beam computed tomography (CBCT) images, own dataset (one device)	Fully CNN [ U-Net ]	1000 original projection images for training + projection images from 4 patients for testing	Manually segmented metal regions on the training images using Adobe Photoshop CS6	Yes	Yes (for training)	In comparison: Unet-32, Unet-16, Unet-8, Unet-4, Unet-64 (original)	1000 projection images augmented to 3000 images / not mentioned / 4 patients, 15 projections	No	relative error, sum of square difference, normalized absolute difference, Jaccard index, Dice similarity index	Oral radiology
62 [72]	2019	Examination of the diagnostic performance of a deep learning system for classification of the root morphology of mandibular first molars on panoramic radiographs.	3D dental cone-beam computed tomographs (CBCTs) and 2D panoramic radiographs of the same mandibular first molars (without root canal treatment), own dataset (one clinic)	CNN [ AlexNet and GoogleNet architectures (implemented with DIGITS library on the Caffe framework) (CNN not explicitly mentioned) ]	400 patients (760 mandibular first molars: 597 teeth had single roots, 163 teeth had extra roots)	Distal roots were examined by CBCT images to determine presence of a single or extra root. Observations performed by a radiologist. Intraclass correlation determined prior to observation.	Yes	Yes (for training)		478 (11472 augmented)/five-fold cross validation (single root group); 131 (11004 augmented)/five-fold (extra root group) / 119 (single root group); 32 (extra root group)	Yes, comparison with two radiologists with more than 20 yr experience	Comparison AlexNet, GoogleNet, radiologist: diagnostic accuracy for the determination of whether distal roots were single or had extra roots, sensitivity, specificity, positive predictive value, negative predictive value, AUC	Restorative dentistry and endodontics
63 [73]	2019	generative adversarial network with Wasserstein distance and mean squared error loss method to address low-dose artifacts in dental CT-scanning.	3D dental computed tomography image pairs (high-dose and low-dose), own dataset	generative adversarial network, CNN	24024 image pairs from 44 subjects (one normal CT scan, low-dose images by downsampling the image quality using filtered back projection reconstruction)	Blind reader study with 20 groups of images. No further information.	Yes	not mentioned	Comparison of: generative adversarial network, CNN, m- generative adversarial network with Wasserstein distance	15246 pairs / 3696 pairs / 5082 pairs	No	signal-to-noise ration, structural similarity, image quality metrics (noise suppression, Artifact correction, detail restoration, comprehensive quality), test time	Oral radiology
64 [74]	2019	Use and evaluation of machine learning to select the most relevant variables in classifying the presence and absence of root caries.	data from questionnaires/ interviews, clinical examination: medical, dental and physiological measures. Data from National Health and Nutrition Examination Survey (NHANES)	Not deep-learning model	5135 people, 15 variables (completed interview, clinical examination, complete data for root caries, 15 top most important variables for this study; 4344 without root caries, 791 with root caries,- imbalanced data); balanced data: 9090 cases (4344 without, 4746 with root caries)	Root caries was identified in oral examinations by licensed and trained professionals during NHANES assessment using a decayed, missing and filled surface index.	Yes	Yes, oversampling of participants with root caries was done to balance the data	different machine learning methods tested: support vector machine (SVM), extreme gradient boosting (XGBoost), random forest regression (RF), k-nearest neighbor (k-NN), logistic regression	7272 cases / - / 1818 cases	No	Accuracy, sensitivity, specificity, area under the receiver operating curve (AUC, ROC), features that are associated with root caries	Restorative dentistry and endodontics
65 [75]	2019	New method for gender estimation from panoramic dental x-ray images.	2D dental panoramic radiographs, own dataset (one School of Medicine, University Zagreb)	CNN [ VGG16 ]	4155	given by dataset	Yes	not mentioned		3740 / 10-fold cross validation / 415	No	Accuracy	Others
66 [76]	2019	Present the potential of deep learning to detect atherosclerotic carotid plaque (ACPs) on routine panoramic radiographs.	2D dental panoramic radiographs, own dataset (School of dental Medicine, Tel Aviv University, from two devices)	Faster R-CNN [ Resnet-101 ]	65	marking of ACPs by two specialists in oral medicine and maxillofacial radiology	Yes	Done for training data	not mentioned	70% after augmentation / 10% / 20%	No	Accuracy of ACP detection, sensitivity, specificity, receiver operating characteristics (ROC analysis), AUC, confidence interval	Oral medicine
67 [77]	2019	Assess the automatic detection of atherosclerotic carotid plaques by Faster R-CNN in a small dataset of 65 panoramic images	2D dental panoramic radiographs, own dataset (one dental school, university, two devices)	Faster R-CNN [ Resnet-101 ]	65 images	Marking of the ACP was performed in a coordinated manner by two specialists in oral medicine and maxillofacial radiology	Yes	Yes (for training)		46 images / 7 images / 13 images	No	sensitivity, specificity, Receiver Operating Characteristic	Oral medicine
68 [78]	2019	Apply a deep-learning based (DeepSurv) survival prediction of oral squamous cell carcinoma (SCC) patients and validate its performance	medical records, own dataset (from one department)	Deep neural network [ DeepSurv (Multi-layer feed forward network) ]	255 patients	Given by hospital's medical records and according to the American Joint Committee on Cancer 8th cancer staging manual.	Yes	not mentioned	3 models in comparison: DeepSurv, random survival forest (RSF), cox proportional hazard (CPH)	179 patients / - / 76 patients	No	prediction accuracy (Harrell’s c-index)	Oral surgery and implantology
69 [79]	2019	detection of periodontal bone loss (PBL) using panoramic dental radiographs + identify corresponding tooth numbers using the proposed DentNet	2D dental panoramic radiographs, own dataset (one hospital/university, 5 device brands)	Fully CNN [ used a U-shaped architecture as employed by Ronneberger et al. U-net: CNNs for biomedical image segmentation. In International Conference on Medical image computing and computer-assisted intervention, 234–241 (Springer, 2015) ]	12,179 panoramics	five dental hygienists for assessing dental radiographs independently masked the PBL lesions and recorded the corresponding tooth number for annotation. The annotation quality was continuously monitored by a separate dental expert. The annotation of each clinician and also their average was compared with the model.	Yes	Yes	lesion segmentation network (fs network)	11,189 panoramics / 190 panoramics / 800 panoramics	Yes, Each of the 5 clinicians were compared to the composite model using the test set of 800 panoramics	F1-score, AU-ROC, sensitivity, specificity, PPV, NPV	Periodontology
						ROIs were annotated as binary polygons masks by an experienced dental clinician	Yes	not mentioned	Region of interest segmentation network (fr network)	400 panoramics / 40 panoramics / -
							Yes	Yes	tooth-level classification network (fa network)	11,189 panoramics / 190 panoramics / -
							Yes	Yes	tooth-level classification network for premolar + molar (fb network)	22,378 panoramics (due to vertical split of images) / 190 panoramics /-
									4 Different DentNet variants were constructed: baseline, balanced setting, high sensitivity setting, high specificity setting
70 [80]	2019	Evaluate the diagnostic performance of a deep learning system for the detection of Sjögren's syndrome in ultrasonography images for praotid and submandibular salivary glands, separately. Compare it with the performance of inexperienced radiologists.	2D ultrasonography images , Own dataset (one university hospital, one devise)	CNN [ VGG16 ]	100 patients with Sjogrens resulted in 4000 augmented images + 100 patients w/o Sjogrens resulted in 4000 augmented images	According to both, the Japanese criteria and American-European Consensus Group	Via cross-validation	Yes (for training set)	none	80 patients with Sjogrens + 80 patients w/o Sjogrens / 5-fold cross-validation / 20 patients with Sjogrens + 20 patients w/o Sjogrens	Yes, 3 inexperienced radiologists	Accuracy, sensitivity, specificity, ROC-AUC	Oral medicine
71 [81]	2019	Show how to compute semantic segmentation of dental panoramics and discuss general tricks for improving segmentation performance.	2D dental panoramic radiographs (pantomograms), Gil Silva et al.,2018	Fully CNN [ U-Net ]	1500 (10 categories)	Ground truth annotation had been performed by marking the tooth boundary at certain anchor points and interpolating between them. Ground truth taken from the open dataset (Gil silva et al.)	Yes	Yes (for test-time)	6 configurations of U-Net trained and evaluated: A) 3Cl+HR+BS, B) 2Cl+HR, C) 3Cl, D) 2Cl+BS, E) 2Cl, F) 2Cl+Tversky (Cl: Class, HR: horizontal reflection, BS: bootstrapping), single network, ensemble	1200 / - / 300	No	Accuracy, specificity, precision, sensitivity, Dice score (DSR)	Others
72 [82]	2019	Detection of periodontal bone loss (PBL) on panoramic dental radiographs using CNN.	2D dental panoramic radiographs, own dataset (one clinic, one device)	CNN [ a seven-layer feed-forward CNN ]	85 images, 1737 manually cropped image segments, each focusing on one tooth	reference test: was the maximal radiographically detectable PBL in % of the root length. For each teeth 3 examiners independently and manually determined three points on each radiograph to estimate PBL in %	Yes	Yes	base-case model	on average 1456 images, SD:47 / 353 images, SD:25 / -	Yes, six dentists assessed the dataset for radiographically detectable PBL. Judgements present on 50.3% of image segments.	for all teeth, incisor, canine, premolar and molar with different %PBL: Classification accuracy, ability to avoid false classification, AUC, F1-score, sensitivity, specificity, positive and negative predictive values	Periodontology
73 [83]	2019	Evaluation of diagnostic performance of a deep CNN-based computer-assisted diagnosis system in the detection of osteoporosis on dental panoramic radiographs.	2D dental panoramic radiographs, own dataset from one hospital	CNN [ AlexNet ]	1268 (non-osteoporosis 635, osteoporosis 633)	Two oral and maxillofacial radiologists (authors) reviewed the panoramic radiographs independently and made a diagnosis of osteoporosis when cortical erosion of the mandibular inferior cortex was observed.	Yes	Yes	SC-DCNN (single column), SC-DCNN with augmentation, MC-DCNN (multicolumn)	1068 (535 non-osteoporosis, 533 osteoporosis) / - / 200 (100 non-osteoporosis, 100 osteoporosis	No	For the three CNN architectures: confusion matrix, accuracy, precision, recall, F1 score, area under the curve (AUC), receiver operating characteristics (ROC)	Oral medicine
74 [84]	2019	Propose a 3-stage approach to recognize tooth-marked tongue	2D tongue photographs, own dataset	CNN (feature extractor), multiple-instance SVM (MI-SVM; classifier) [ VGG-16 (CNN) ]	641 images	Positive instances: Regions marked by traditional Chinese medicine practitioners. Negative instances: Regions generated by an algorithm designed by authors	Yes, via cross-validation	Yes (for training)	(1) Performance on 5-fold cross-validation (2) Comparison with other studies (3) Compare with and without multiple instance SVM	pre-trained on ILSVRC2021 dataset + pretrained weights from Keras deep learning models and augmented images. 513 images / 5-fold cross validation / -	No	Accuracy, true positive rate (TPR), true negative rate (TNR)	Oral medicine
75 [85]	2019	A smart dental Health-IoT (Internet of Things) system based on intelligent hardware, deep learning and mobile terminal is proposed, aiming at exploring the feasibility of its application on In-home dental healthcare. (Detection and classification of 7 different dental diseases.) The device for image acquisition of teeth is also proposed.	clinical images, made by proposed device, own dataset (10 private dental clinics)	Mask R-CNN [ ResNet-50-C4 ]	12600 (2556 dental caries, 1075 fluorosis, 1629 periodontitis, 1653 cracked tooth, 1592 dental calculus, 3128 dental plaque, 1057 tooth loss)	Images were classified into the 7 different types. Training sets were finally calibrated by 20 dental disease experts.	Yes	not mentioned		10080 / - / 2520	Yes, for diagnostic efficiency: 10 private practices (25 dentists) being used the dentist-side APP, counted the working hours of each dentist, number of patients received and mean time of diagnosis after a month, compared to a month without device.	Diagnosis accuracy, sensitivity, specificity, mean diagnosis time	Others
76 [86]	2019	Optimization of PointNet++ to improve classification results. Comparison with other network.	3D point cloud data, Princeton ModelNet40 dataset	CNN [ PointNet++ ]	12,311 CAD models from 40 individual object categories	not applicable	not mentioned	not mentioned	PointNet, PointNet++, DeepSets, ECC	not mentioned	No	Accuracy of different objects	Others
77 [87]	2019	biological gender estimation based on deep learning techniques using CNNs. Comparison with state-of-the-art architectures.	2D dental panoramic radiographs, own dataset of patients with European origin/ Caucasians (taken with different devices)	CNN [ 6 models built: DenseNet201, InceptionResNetV2, ResNet50, VGG16, VGG19, Xception ]	4000 panoramics	given by dataset	Yes	not mentioned	1) 6 models compared with each other, 2) compare with other studies	3080 panoramics / 10-fold cross-validation / 960 OPGs	No	mean accuracy with standard deviation for different 1)networks, 2)attention, 3)number of filters, 4)number of units. Accuracy per age group	Others
78 [88]	2019	Development of a mixed-scale dense convolutional neural network (MS-D network) for bone segmentation in CBCT scans affected by metal artifacts. Comparison with a clinical snake evolution algorithm and two state-of-the-art CNN architectures.	3D cone beam computed tomography (CBCT) images, not mentioned, one device	CNN [ mixed-scale dense CNN (MS-D network) architecture ]	20 CBCT scans (heavily affected by metal artifacts)	Created by segmenting all CBCT scans using global thresholding, followed by extensive manual postprocessing by an experienced medical engineer using Mimics software (Mimics v20.0, Materialise, Leuven, Belgium).	Yes	No	in comparison: Snake evolution, MS-D, U-Net, Resnet	18 CBCT scans / test set termed as validation set / 2 CBCT scans	No	mean Dice similarity coefficients, mean absolute deviations	Oral radiology
79 [89]	2019	Investigation the effect of a few different augmentation methods on the performance of the MapReduce-like deep learning model.	dental front oral images, own dataset (one hospital/university)	CNN [ AlexNet and generative adversarial network was used for augmentation. Object detection and classification models were used ]	820 images (820 patients)	Data labels are the pocket depth data of teeth, which are measured by a few trained dentists on 8 pockets.	Yes	Yes (selective)	Comparison of: CNN, MapReduce-like, and 8 MapReduce-like variants (with random cropping, RC and different generative adversarial network-based augmentation, Gen(x)-	- / 5-fold cross validation / not mentioned	No	Accuracy, sensitivity, specificity, receiver operating characteristics (ROC)	Periodontology
80 [90]	2019	Detect and classify dental caries on occlusal surfaces across the whole 7-class ICDAS (International Caries Detection and Assessment System) scale.	in vivo dental images (photographed by intraoral camera), own dataset (one dental school, university, one device)	Mask R-CNN [ Based on the Feature Pyramid Network and ResNet101 backbone ]	88 images of posterior permanent molars	teeth had occlusal surfaces that were free of caries or they had carious lesions. To obtain the ICDAS characterization of the superpixels comprising dental lesions, we use the Dental Annotator (DA) version 1.5.1.	Yes	Yes (for training)		79 images (3725 superpixel ROIs) / 9 images (389 superpixel ROIs) / not mentioned	No	Superpixels Classification: micro F-measure (Accuracy) for the most common, centroid pixel class, and worst class cases; (Precision / Recall / F-measure for each of the seven classes); Whole Image Classification: micro F-measure (Accuracy) for the most common, centroid pixel class, and worst class cases, regarding the detection of the most severe ICDAS class per image	Restorative dentistry and endodontics
81 [91]	2019	To apply a deep-learning system for diagnosis of maxillary sinusitis on panoramic radiographs, and to clarify its diagnosis performance.	2D dental panoramic radiographs and CT or CBCT images, own dataset (one hospital)	CNN [ AlexNet (with DIGITS library, Caffe framework) ]	920 image patches (for each subject panoramic radiographs and CT or CBCT images; 400 healthy, 400 inflamed sinuses for training/validation/test 1; 120 test 2 (60 healthy, 60 inflamed for testing))	The presence of inflamed lesions was verified by their appearances on CT or CBCT. No further details	Yes	Yes (for training:12000, 6000 healthy, 6000 inflamed sinuses)		400 subjects (100 healthy, 300 inflamed) / - / 90 subjects (30 healthy, 60 inflamed) gave rise to 120 images (60 healthy, 60 inflamed)	Yes, two experienced radiologists, two dental residents evaluated the images of test data for presence or absence of inflamed lesions.	Comparison CNN, radiologists, dental residents: accuracy, sensitivity, specificity, Receiver-operating characteristic curve, area under the curve, PPV, NPV	Oral medicine
82 [92]	2019	To use AI to describe the impact of orthognathic treatment on (1) facial attractiveness and (2) age appearance	2D photographs, Most recent 146 consecutive patients who completed orthognathic therapy at the local university	CNN [ VGG-16 ]	2164 pre- and post-treatment photographs from 146 orthognathic patients	Age labels and attractiveness scores were derived from datasets used	Yes	not mentioned		(1) for age estimation: >0.5 million images, (2) for attractiveness prediction: >13000 + 469 images / (2) for attractiveness prediction: 128 images / not mentioned	No	Difference between real age and apparent age, Difference between real attractiveness and apparent attractiveness	Oral surgery and implantology
83 [93]	2019	Evaluation of facial attractiveness of treated cleft patients and controls by artificial intelligence. Comparison with panel ratings from humans.	frontal and left-side profile images, own dataset (Clinic for Orthodontics and Paediatric Dentistry, University Zürich)	CNN [ VGG-16 ]	60 (20 adult patients previously treated inter-disciplinarily for left-sided cleft lip and palate, 10 controls; 2 images per patient)	/	No because test and control group were selected separately	No		Training was done on a different dataset from a dating site containing >13k face images of predominantly Caucasians / not mentioned / 60 images	Yes; 15 laypeople, 14 orthodontists, 10 maxillofacial surgeons returned evaluation of the 60 images (n=2340)	mean differences, co-efficient of variation in rating between AI and human raters, on cleft and control images	Oral surgery and implantology
84 [94]	2019	Developing an application of a model that can automatically detect the type of lesion in periapical x-rays.	2D periapical radiographs, Armed Forces Institute of Dentistry, Rawalpindi, Pakistan	CNN [ Alexnet ]	534 periapicals	Labeled by experienced radiologist and dentist.	Yes	Yes (for training)	(1) pretrained AlexNet +SVM, pretrained AlexNet +K-NN (2a) pretrained Alexnet model was fine-tuned on augmented data, pretrained Alexnet model was fine-tuned on augmented data+SVM, pretrained Alexnet model was fine-tuned on augmented data+K-NN (2b) pretrained Alexnet model was fine-tuned/retrained without augmented data, pretrained Alexnet model was fine-tuned/retrained without augmented data+SVM…	453 periapicals (1359 augmented) / - / 81 periapicals	No	classification accuracy	Others
85 [95]	2019	Development of a system that facilitates the diagnosis and treatment process by providing easy access to a standard guideline in dental traumatology (following the International Dental Traumatology Association). Aim is that the method can find new correlations (never known before) between symptoms.	forms filled according to IADT guideline, own dataset according to IADT	Deep neural network [Multilayer Perceptron, Kstar, Ibk, SMO, Simple Logistic]	32 instances	own dataset curated according to the rules given in IADT	Yes, no details	not mentioned	5 algorithms tested: Multilayer Perceptron, Kstar, Ibk, SMO, Simple Logistic (SL)	not mentioned / 10-fold cross validation / 32	No	Accuracy of classification, Kappa, Root Mean Square Error, Mean Absolute Error	Oral medicine
86 [96]	2019	Ensemble and deep learning methods usage for real-time sensors in smart toothbrush devices are explored.	instances and features, not mentioned (own dataset)	Details on depth of models is not mentioned	10 individuals (who brushed with a prototype toothbrush for 5 seconds at each tooth and surface; 20,000 instances and 14 features generated per tooth and surface; whole dataset about 1.44M instances with 144,000 instances per individual)	The smart toothbrush saved the correct tooth and surface brushed labels in a database.	Yes, dataset was split into training and testing sets that is split per user	not mentioned	in comparison: Logistic Regression, K-Nearest-Neighbors, Naive Bayes, Random Forest, Extra Tree, Support Vector Machine (SVC, RBF kernel), Voting Ensembles of all models, Voting Ensembles of the top 5 performing models	not mentioned / 10-fold stratified cross validation with shuffling while removing duplicate instances / not mentioned	No	Accuracy, Precision, Recall, F1-Score, Training time, Prediction time, Model size (bytes)	Periodontology
87 [97]	2019	Development of a novel approach based on the sparse voxel octree and 3D CNNs for segmenting and classifying tooth types on 3D dental models.	3D dental models, own dataset	3D CNN [ O-CNN ]	600 dental models	given by dataset	Yes	Yes (resulting in the different datasets)	Dataset 1 : without rotation	Segmentation: 500 / 50 / 50; Classification: 1000 / 50 / 100	No	for level-1 and level 2 network, and all datasets: accuracy, specificity and recall. Further, macro-accuracy, macro-specificity and macro-recall	Others
									Dataset 2 : with 60 degree rotation,	Segmentation: 3000/300/50; Classification: 6000/300/100
									Dataset 3 : with 36 degree rotation.	Segmentation: 5000/500/50; Classification: 10000/500/100
									To evaluate the effectiveness of the proposed method and the reasoning ability of 3D CNN framework, a comparison with O-CNN model in and PointNet model, which perform very well in arbitrary dental models.
88 [98]	2019	Verification the hypothesis that CNN-based models can be trained to (1) detect and …	2D dental panoramic radiographs, own dataset (one clinic, one device)	Combinations [ Faster R-CNN : VGG-16 ]	1574 panoramics	Five radiology experts of varying experience were presented with high-resolution panoramic radiographs and asked to draw bounding boxes around all teeth and, at the same time, to provide a class label for each box with the tooth number (FDI system).	Yes	not mentioned		1352 panoramics / - / 222 panoramics	Yes, one experienced radiologist on the test set (222 panoramics)	sensitivity, precision	Others
		(2) number teeth on panoramic radiographs.		[ CNN : VGG-16 ]				Yes				sensitivity, specificity
89 [99]	2019	To achieve an automated high-performance segmentation of the third molars (M3), and the inferior alveolar nerves (IAN) on panoramic radiographs using deep-learning as a fundamental basis for an improved and more automated risk assessment of IAN injuries.	2D digital panoramic radiographs (OPG), own dataset (one university, clinical center, one device)	Fully CNN [ based on U-net ]	81 OPGs	For the training data all present teeth in both jaws and the mandibular canal were manually segmented with distinct colours and labelled according to the FDI tooth numbering system.on 81 OPGs. A second observer checked the segmentations and made further refinements.	Yes	Yes	Datasets in Comparison: M3 Training, M3 Validation, IAN Training, IAN Validation	57 OPGs / same as test set / 24 OPGs	No	mean, median, SD, 5-95% percentile for each metric for each structure (3rd molar, mandibular nerve canal) i.e. Dice-coefficients, Jaccard index, sensitivity, specificity (DICE in next few columns is an average of 3rd molar, mandibular nerve canal)	Oral surgery and implantology
90 [100]	2019	to differentiate post-cancer from healthy muscle coordination patterns	MRI scans with time i.e. 4D data, not mentioned	CNN	26 subjects gave rise to 936 weighting maps	from dataset	via cross-validation	Data augmentation on weighting maps	SVM, Random Forest, Multilayer Perceptron	749 weighting maps / 5-fold cross-validation / 187 weighting maps	No	accuracy	Oral medicine
91 [101]	2019	Development of a novel approach for 3D dental model/mesh segmentation. Comparison with other models.	3D dental meshes, manually labeled, provided by professional orthodontic company	CNN [ one for teeth-gingiva labeling, one for inter-teeth labeling ]	1200	Manually labeled dental meshes, provided by company are regarded as ground truth.	Yes	No	LeNet, traditional neural network with modified deep structure, 1-level CNN with weighted loss function, graph encoder	1000 / 50 / 150	No	Accuracy, mean errors	Others
92 [102]	2019	To assess the validity of deep learning with a CNN method to predict the debonding probability of CAD/CAM CR crowns from 2D images captured from 3D stereolithography (STL) models of a die scanned by a 3D oral scanner.	2D images captured from 3D stereolithography models of a die, scanned by 3D oral scanner, own dataset (one hospital/university)	CNN [ Built on their own ]	24 crowns or cases (12 trouble free, 12 debonding)/8640 images	Labels of 'trouble-free' and 'debonding' were assigned to each crown/die	Yes	Performed. Each die's STL model was augmented for every degree rotation, hence 24 cases * 360 degrees = 8640 images		6480 images (3240 trouble free, 3240 debonding) / - / 2160 images (1080 trouble free, 1080 debonding)	No	prediction accuracy of debonding probability, precision, recall, F-measures, receiver operating characteristics, area under the curve, mean calculation time	Prosthodontics
93 [103]	2019	Report an automated process that combines intraoral fluorescent porphyrin biomarker imaging, clinical examinations and machine learning for correlation of systemic health conditions with periodontal disease.	2D intraoral fluorescent images , own dataset acquired from one college-hospital in India, one device	CNN [ Auto-encoders]	1215 intraoral fluorescent images (from 284 subjects)	Physicians independently examined the collected images, assigning localized and image-wide modified gingival indices.	Yes	not mentioned		405 intraoral fluorescent images for training + validation / 810 intraoral fluorescent images	No	AUC, true and false positive rates, precision, recall, and mean intersection over union (IOU).	Periodontology
94 [4]	2020	automatic detection and classification of dental restorations in panoramic radiography	2D dental panoramic radiographs, own dataset (from one department, one device)	Not deep-learning [ Cubic Support Vector Machine with Error-Correcting Output Codes ]	83 images (738 dental restorations)	one oral medicine specialist with experience in maxillofacial imaging evaluated the panoramic images and manually identified and labeled the existing dental restorations according to 6 detection categories	Via cross-validation	not mentioned	Proposed model was compared with decision tree and naive Bayes.	590 restorations / 5-times repeated 5-fold cross validation / 147 restorations	No	overall accuracy of the classification stage in discriminating between the true restoration categories, detection rate, sensitivity, specificity, positive and negative predictive value	Restorative dentistry and endodontics
95 [104]	2020	develop and evaluate the state-of-the-art object detection and recognition techniques and deep learning algorithms for the automatic detection of periodontal disease in orthodontic patients using intraoral images.	intraoral images, own dataset (one college/University) along with the clinical findings of the maxillary central incisors’ gingiva in each image.	Faster R-CNN [ 2 models, each used ResNet-50 ]	47 orthodontic patients (image at three time-points (T0 before orthodontic treatment, T1 one week after orthodontic treatment, T2 four weeks after treatment) resulted in 134 images which were split into 804 regions (6 per image)	In each image, the gingiva of the maxillary central incisors was annotated at the distal, middle, and mesial regions, resulting in a total of 6 regions for each image. Each region was examined by expert dentists and labeled using the Löe and Silness gingival index.	Yes. All time-points belonging to a single patient are placed in a single set, either training or testing.	not mentioned	Teeth Detection Model to locate region of interest	107 images / - / 27 images	No	detection accuracy, precision, recall, and mean average precision (mAP)	Periodontology
									Gingival Inflammation Detection Model	642 bounding boxes (226 inflamed, 416 non-inflamed) / - / 162 bounding boxes (79 inflamed, 83 non-inflamed)
96 [105]	2020	Presentation of an automatic method for detecting specific points and lines (straight and curves) in dental panoramic radiographies., to compute relevant mandibular indices in order to detect the thinning and deterioration of the mandibular bone.	2D dental panoramic radiographs, own dataset (hospital, one device)	Not deep-learning [ Fuzzy K-means classification algorithm to identify dental artificial structures ]	370 panoramics	Two expert dentists, based on visual observation and according to their expertise, apply a semi-automatic process to define the required lines and points.	Yes	not mentioned	In other words, the automatic/proposed method was compared with the ground truth/semi-automatic method	370-310= 60 panoramics / - / 310 panoramics	No	Average values and standard deviations of distances between relevant points computed by the proposed approach and semi-automatic approach	Oral medicine
97 [106]	2020	Fully automated third molar development staging (Localization, Segmentation, Classification)	2D panoramic radiographs, de Tobel 2017	CNN + Fully CNN [ 3 CNNs used for 3rd molar. For localization: a YOLO-like CNN (for feature-mapping: DenseNet201 CNN). For segmentation: a U-Net-like CNN. For classification: 2 CNNs used; a simple ad hoc CNN with 10 layers, and a DenseNet201 ]	400	staging by three observers. Same as in de Tobel 2017.	No	Yes		320/80 (five-fold cross validation) / 0	No	for localization: mean absolute error (MAE) and mean Eulidean distance (MED); for segmentation: accuracy, precision, recall, Dice score; for classification: staging accuracy, MAE, linear weighted Cohen´s kappa coefficient, time for analysis	Others
98 [107]	2020	Detection of caries lesions of different radiographic extension on bitewings, hypothesizing it to be significantly more accurate than individual dentists	bitewing radiographs, own dataset (one clinic, two devices)	Fully CNN [ U-Net ]	3686 bitewings	Images were pixelwise labeled by 3 expert dentists independently and in triplicate, using an in-house custom-built annotation tool. All labels were reviewed and revised by a fourth expert dentist. The reference test was eventually constructed from all annotated pixels. Each annotation on the test set was further classified by two independent dentists according to their stage. In case of disagreem…	Yes	Yes	None	3293 images / 252 images / 141 images (128 caries cases, 13 negative cases)	Yes; additional to ground truth, evaluation of test data by 7 independent dentists. Stratification according to lesion depth (enamel lesions E1/2, dentin lesions into middle or inner third D2/3) was applied.	accuracy, sensitivity, specificity, positive and negative predictive value (PPV, NPV), Matthew´s correlation coefficient (MCC), F1-score, (IoU calculated but not presented)	Restorative dentistry and endodontics
99 [108]	2020	Development of an automatic method to (1) detect and (2) classify/stage periodontal bone loss of each individual tooth on dental panoramic radiographs using a novel deep learning hybrid method.	2D dental panoramic radiographs, own dataset (one university/hospital, one device)	Mask R-CNN [ Based on a feature pyramid network (FPN) and a ResNet101 backbone ]	340 panoramics (330, 115, and 73 for detecting the periodontal bone level (PBL), the cementoenamel junction level (CEJL), and the teeth, respectively)	The oral and maxillofacial radiologists manually delineated (1) an area inside the partial oral cavity that was enclosed by the periodontal bone levels of the maxilla and mandible, (2) CEJL of the teeth (the fixture top level of implants) as one structure that included the crowns of the teeth and implants at the maxilla and the mandible, respectively, (3) rough boundaries of the teeth and implant…	Yes	Yes (for training data)	none	306 panoramics (augmented images = 306 *64) / - / 34 panoramics (To evaluate the classification performance for staging the periodontitis, we used ten panoramic radiographs not used for detection.)	Yes, three oral and maxillofacial radiologists (a resident with three-years of experience, a fellow with five-years of experience, and a professor with ten-years of experience).	pixel accuracy (PA), dice coefficient, and Jaccard index for detection performance of the periodontal bone level, the CEJ level, and the teeth by the developed CNN. Pearson correlation coefficient. The mean absolute differences + ICC between periodontitis stages obtained using the automatic method and those diagnosed by the 3 radiologists	Periodontology
100 [109]	2020	1) Introduction of a novel machine learning method, and 2) assessment of maxillary structure variation in unilateral canine impaction for advancing clinically viable information.	3D Cone Beam Computed Tomography (CBCT) images, own dataset (one university)	Not deep-learning [ Learning-based multi-source IntegratioN frameworK for Segmentation (LINKS) ]	96 CBCT images (30 images for ground truth generation, training + 6 images for testing + 60 images for application to dental task [which was not judged for accuracy] i.e., Volumetric, Width, Height, and Depth Measurement of the Maxilla)	36 CBCT images manually segmented. The proposed locations of the landmarks in the sagittal, coronal, and horizontal views in the training set were manually identified for learning.	Yes	No		30 CBCT images / not mentioned / 6 CBCT images (from the images used to create the ground truth)	No	average dice ratio, ICC between the auto-segmentation and auto-landmark results, difference in bone volume between the control and study group	Orthodontics
101 [110]	2020	Development of an automatic method to segment individual tooth in dental CBCT images.	3D CBCT, own dataset (one hospital/university, one device)	Fully CNN [ modified V-net architecture ]	25 CBCT images from 25 patients (more than 770 teeth)	We delineated each tooth manually to form the segmentation ground truth. Moreover, we used a 3x3x3 structural element to respectively perform morphological dilation and erosion operations on the manual delineations of individual tooth. After subtracting the erosion result from the dilation result, we obtained the ground truth image of the tooth surface.	Yes	Yes (for training)	in comparison: multi-task V-net, Single-task V-net, Modified 3D U-net, Modified 3D FC-Densenet	20 CBCT images / - / 5 CBCT images	No	Jaccard similarity coefficient, Dice similarity coefficient, the relative volume difference, average symmetric surface distance	Others
102 [111]	2020	neural network for pixel-wise labeling to exploit an instance segmentation framework that is robust to metal artifacts. Comparison with state-of the art.	3D cone beam computed tomography (CBCT) images, Own dataset (6 devices)	Faster R-CNN [ as specified below ]	175 CBCTs	Manual annotation of CBCTs and classification according to the percentage of metal artifacts on the tooth area from clinical experts in the field.	Yes	as specified below	as specified below	as specified below	No	as specified below	Oral radiology
		Step 1: Pose-aware (PA) volume-of-interest realignment		[ CNN: Traditional VGG-16 model with a minor modification in the final layer to output a 6D tensor ]		Manually annotated (i.e., a point and the angle pairs of the lines) images				100 CBCTs / - / 25 CBCTs
		Step 2: Tooth detection		[ Faster R-CNN as a baseline with a few modifications (Region proposal network) ]					TRCNN, PATRCNN , PATRCNN with margin, PATRCNN w/o NMS sampling, PATRCNN w/o grouping			average precision, overlapping ratio (OR), object include ratio (OIR)
		Step 3: Individual segmentation network		[ CNN: Adopted the base architecture of 3-D U-net ]				Yes (augmentation in the metal-intensive regions)	Comparison of state-of-art models: Seed + Levelset, Seed + Levelset, ToothNet, Mask-RCNN, TRCNN + TSNet (ours w/o PA), PATRCNN + TSNet (ours) Comparison of models based on ground-truth boxes: GT+3D U-net, GT + VoxResNet, GT + DenseVNet, GT + TSNet (ours w/o PA), PAGT + 3D U-net, PAGT + VoxResNet, PAGT + DenseVNet, PAGT + TSNet (ours) Additioanlly, folowing variants were compared (Table 6): TSNet-…	50 CBCTs with each tooth defined / - / 25 CBCTs		F1 score, aggregated Jaccard index (AJI), precision, sensitivity, Hausdorff distance (HD), and average symmetric surface distance (ASSD)
103 [112]	2020	Investigate the ability with which 24 oral and maxillofacial (OMF) surgeons assess the presence of periapical lucencies on panoramic radiographs, and comparison of the performance with a predictive deep learning algorithm.	2D dental panoramic radiographs, own dataset (from one department)	Fully CNN [ U-net (given in Appendix A) ]	3099 images	Inter-rater reliability: The reference standard data was collected by a single OMF surgeon who treated all 102 unique patients. Also, pulp vitality was tested through thermal and percussion testing.	Yes	Yes (for training images)		2902 images / 95 images / 102 images	Yes, 24 OMF surgeons (from 3 different clinics) were instructed to annotate 102 de-identified panoramic radiographs for clinically relevant periapical radiolucencies. 102 images per OMF = 2448 images	mean diagnostic true positive rate, precision, F1 score, positive predictive value, true positive rate, average precision, area under the PPV-TPR curve based on Riemann summation	Restorative dentistry and endodontics
104 [113]	2020	Development of an automatic human identification system (DENT-net). Comparison with other networks.	2D dental panoramic radiographs, own dataset (from 3 hospitals and different devices)	CNN	15868 (from 6473 patients, for every individual at least 2 images from different time points)	five bony landmarks were labeled manually. The landmarks were selected according to the forensic experiences.	Yes	Yes	DENT-net	15369 (from 6300 individuals) / - / 499 (from 173 individuals)	No	Rank-1, Rank-5 accuracy, False match rate, False non-match rate, equal error rate, recall, precision, F1-score, True accept rate, Area under the curve ROC, and Cumulative Match Characteristic curves	Others
105 [3]	2020	Designing a SVM based decision-making support system to diagnose various periodontal diseases	11 variables, own dataset (from one department)	Not deep-learning [ SVM ]	300 patients (160 Gingivitis, 60 localized periodontitis, 80 generalized periodontitis)	The professional’s diagnosis	Via cross-validation	not mentioned	Comparison of different kernel functions (linear, polynomial, radial, sigmoid)	10-fold cross validation	No	classification accuracy, hypervolume under the manifold (HUM) value	Periodontology
106 [114]	2020	To assess the utility of DL analysis using 18F-fluorodeoxyglucose (FDG) uptake by PET/CT to predict disease-free survival (DFS) in patients with oral squamous cell carcinoma	three planes of axial, coronal, and sagittal FDG-PET images, one dataset (one hospital from May 2007 to Nov. 2017, one device)	CNN [ ResNet-101 ]	113 patients	The diagnosis of treatment control/failure and the DFS rate were obtained from patients’ medical records.	Yes	Yes	Comparisons: T-stage, clinical stage, SUV max, SUV mean, heterogeneity index, metabolic tumor volume, total lesion glycolysis, DL model	83 patients / 10-fold cross-validation /30 patients	No	Accuracy, sensitivity, specificity, PPV, NPV	Oral medicine
107 [115]	2020	Comparison of time and storage requirements, diagnostic performance, and consistency among 3 image recognition CNNs in the evaluation of the relationship between mandibular third molar and the mandibular canal on panoramic radiographs.	2D dental panoramic radiographs, own dataset (one hospital)	CNN [ AlexNet, GoogleNet, VGG-16 ]	600 (300 noncontact, 300 contact group, randomly selected by 2 radiologists (authors))	The radiologists were in complete agreement with regard to the relationship of the roots and canals in all images. Radiographs for which there was disagreement were excluded	Yes	Yes (for training, 400 increased to 9000 patches)	3 classification models in comparison: AlexNet, GoogleNet, VGG-16 (each tested for two pixel variants and in two model variants; total 12 models tested)	400 (200 noncontact, 200 contact) / 100 (50 noncontact, 50 contact) / 100	No	accuracy, time and storage space for each system, sensitivity, specificity, area under the receiver operating characteristic curve (AUC), intra-CNN, inter-CNN consistency values	Oral surgery and implantology
108 [116]	2020	Evaluation of the use of a CNN system for detecting vertical root fracture (VRF) on panoramic radiographs	2D dental panoramic radiographs, own dataset (one hospital)	CNN [ DetectNet (with DIGITS version 5.0) ]	300 images/subjects (330 VRF, selected by two maxillofacial radiologists and an endodontist (authors), observers have to be in agreement about VRF)	confirmation of VRF by two radiologists and one endodontist. Teeth with VRF were labeled by the setting of arbitrary-sized rectangular regions of interest (ROI). ROI set by one of the radiologists.	Yes	not mentioned		240 images / five-fold cross validation / 60 images	No	Recall. Precision, F measures (overall and according to tooth type)	Oral surgery and implantology
109 [117]	2020	Dental caries diagnosis using a back-propagation neural network for classification	intra-oral digital radiography images i.e. RVGs, own dataset (one college, one device)	Non-deep learning neural network which worked as a perceptron [ Uses a back-propagation neural network (with 1 hidden layer) ]	105 images (49 caries, 56 sound)	The caries in these dental radiographs are annotated by a dentist. The images were examined on the computer screen under optimal brightness and contrast. Caries was detected by interpreting the radiodensity of the images.	Yes	not mentioned	Classifiers compared: BPNN, SVM, KNN, Naïve bayes, Bagging, Random forest, XGBoost. Also, different image enhancement techniques, segmentation techniques, feature extraction methods, number of iterations, number of hidden nodes were compared. Proposed model with other published work was compared.	105 images / 10-fold cross validation / 10 (or 11) images	No	false positive rate, accuracy or true positive rate , receiver operating characteristic area, precision recall curve area, learning rate, momentum, precision, recall, F measure, Matthews correlation coefficient	Restorative dentistry and endodontics
110 [118]	2020	Development of a risk prediction model in unmet dental care needs and to explore the intersection between social determinants of health and unmet dental care needs in the United States.	Survey items (variables), 2016 Medical Expenditure Panel Survey (MEPS) (https://meps.ahrq.gov/mepsweb/)	decision tree classifier [ Built on own ]	33,929 participants, 237 variables	given by dataset/ survey responses	Yes	No		60% / - / 40%	No	accuracy, sensitivity, specificity, precision, area under the curve	Others
111 [119]	2020	Applied AI to develop machine learning (ML) algorithms to predict patients at risk of all-cause dental 30-day hospital readmission.	variables , 2013 Nationwide Readmissions Database	Not deep-learning [ Decision Tree, SVM, k-NN, ANN, Logistic Regression ]	11,341 cases	given by dataset	Yes	Yes, resampling of data was done to eliminate class imbalance in the data	5 models: Decision Tree, SVM, k-NN, ANN, Logistic Regression	70% / 10-fold validation / 30%	No	AUC, accuracy, sensitivity, specificity, and precision	Others
112 [120]	2020	Deep learning system for automatic localisation of the mandibular canals. Comparison with two state-of-the-art methods.	3D CBCT scans, own dataset (one hospital/university; two devices)	Fully CNN [ similar to U-Net ]	637 from 594 patients (72 canals affected by abnormalities; voxel spacing: 492 scans with 0.2mm, 141 with 0.4mm, one with 0.1mm, 0.15mm, 0.3mm, 0.6mm; 0.2 and 0.4mm voxel images similar divided to training/ validation/ test; other voxel images just in training) )	Annotation of mandibular canals by two medical professionals.	Yes	not mentioned		457 / 52 (no patients with multiple scans in validation) / test set 1: 15, test set 2: 128 (no patients with multiple scans in test)	No	Dice similarity coefficient (DSC), Precision, Recall, average symmetric surface distance (ASSD), mean curve distance (MCD), robust Hausdorff distance (RHD)	Oral surgery and implantology
113 [121]	2020	To determine whether CNNs can judge soft tissue profiles requiring orthognathic surgery using facial photographs alone	2D facial photos of front and right side + posteroanterior and lateral cephalometry, own dataset (one university hospital)	CNN [ VGG19 ]	822 adult patients (Group I had 411 patients who didn’t need surgery, Group II had 411 patients who needed surgery)	All radiographic images were evaluated by two orthodontists, three maxillofacial surgeons and one maxillofacial radiologist, to classify patients into Groups I and II.	Yes	Yes	VGG16, ResNet18, ResNet34, ResNet50, DenseNet121, DenseNet161 (in Supplementary material)	207 patients in Group I, 205 patients in Group II / not mentioned / 204 patients in Group I, 206 patients in Group II	No	Accuracy, precision, recall, and F1 scores	Orthodontics
114 [122]	2020	Person authentication with deep learning technique. Comparison with other networks from literature.	2D hand radiographs, own dataset (one device)	CNN [ In 1st CNN, KNN is the classifier. In 2nd CNN, instead of the conventional softmax classifier, authors used SVM classifier with linear kernel ]	750 radiographs (from 150 subjects, 5 radiographs per subject with different finger positions)	given by dataset	Yes	not mentioned	different model variants tested (number of layers, kernel size, pooling window size, size of training set, established models) with both KNN and SVM	225 / 5-fold cross-validation / 525	No	% Cross Validation Accuracy	Others
										300 / 5-fold cross-validation / 450
										375 / 5-fold cross-validation / 375
										450 / 5-fold cross-validation / 300
										500 / 5-fold cross-validation / 250
115 [123]	2020	detection and segmentation of the mental foramen.	2D dental panoramic radiographs, own dataset (one dental school, university, one device)	Fully CNN [ U-Net ]	112 images	Selection and segmentation were made by specialists in oral medicine with special training in oral and maxillofacial radiology. After the primary segmentation, all pictures were re-evaluated for accuracy of segmentation.	Yes	Yes (for training)	4 types of network trained and tested: 3 single CNNs, 1 cascade network which combines all the 3 single CNNs	78 images / 17 images (5-fold cross-validation) / 17 images	No	dice similarity coefficient, precision, recall, MF-wise true positive rate, MF-wise false positive rate	Others
116 [124]	2020	Investigation of automated feature detection, segmentation, and quantification of common findings in periapical radiographs by using deep learning-based computer vision technique.	2D periapical radiographs, Training/Validation: own dataset (from single dental practice), Testing: own dataset (from 2 other dental practices)	computer vision, CNN + Fully CNN [ U-Net, Xnet, SegNet ]	206	Caries, alveolar bone recession (ABR), and interradicular radiolucencies (IRR) were labeled on all 206 digital PRs by 3 specialists (2 oral pathologists, 1 endodontist). One labelled first, the remaining 2 accepted or rejected them. Excluded if examiner 2 or 3 did not agree.	Yes	Yes	U-Net, Xnet, SegNet, U-Net+Densenet121	176 (135 caries, 149 ABR, 57 IRR) / 4-fold cross validation / 30	No	mean intersection over union (mIoU), Dice coefficient,	Others
117 [125]	2020	To develop a fully automated cephalometric analysis method using deep learning and a corresponding web-based application that can be used without a high-specification hardware.	lateral 2D cephalograms, own dataset from two medical institutes and three different X-ray devices; the ISBI 2015 grand challenge dataset was used.	CNN [ stacked hourglass network ]	2075 images	acquired with own manual marking tool which shows cephalograms and obtains coordinates of each landmark. Two expert orthodontists from different institutes manually corrected landmarks and marked new landmarks.	Yes	Yes for training data	Evaluation 1: performance in overall dataset. Evaluation 2: stratify dataset by devices used and use 2 portions for training, validation and 1 portion for testing. Evaluation 3: performance in external dataset. Evaluation 3': fine-tuning performed	1,675 sets / 200 sets Evaluation group 1 / 200 sets Evaluation group 1	No	PE (point to point error), PEI (image specific PE), SDR (successful detection rate), SCR (success classification rate)	Orthodontics
118 [126]	2020	Study presents two different architectures of multi-channel deep learning (Ensemble and Synchronized Multi-Channel) to automatically identify and classify skeletal malocclusions from 3D CBCT craniofacial images.	3D Cone-beam computed tomography (CBCT), National Institute of Dental and Craniofacial Research dataset	CNN [ VGG 16 and additionally Inception-V3 ]	218 (95 Class I, 72 Class II, 51 Class III)	manual ground-truthing by clinical experts	Yes	Yes, of training data (details in next columns)	Class I	173 3D CBCT (x50 Augmentation, x3 grey level, x3 image filter) converted to 66171 2D images / 11679 2D images / 45 3D CBCT (x3 grey level, x3 image filter) converted to 405 2D images	No	Accuracy, Precision, Recall, F1 score	Orthodontics
119 [127]	2020	To evaluate whether deep neural networks using transfer learning can identify 4 different types of implant fixture systems on periapical radiographs	2D periapical radiographs, own dataset from one X-ray system	CNN [ SqueezeNet, GoogLeNet, ResNet-18, MobileNet-v2, ResNet-50 ]	801 (197 Branmark MK TiUnite, 193 Dentium Implantium, 203 Straumann Bone Level, 208 Straumann Tissue Level	Not explicitly mentioned, seems that the implant classification/ground truth was available with the patient records	Yes	Yes	none	481 / 160 / 160	No	accuracy, precision, recall, F1 score for each network	Oral surgery and implantology
120 [128]	2020	Creation an automated cephalometric X-ray analysis	cephalometric X-rays, from a private orthodontic dental practice (one device)	CNN [ Built on own ]	In total 1792 images analyzed for training/validation dataset. They were augmented.	12 examiners (6 orthodontic specialists, 6 dentists in the second half of their post-graduate orthodontic education) identified and marked a total of 18 radiographic landmarks on each cephalometric X-ray. Median value of the 12 examiners was set as gold standard.	Yes	Yes (for training, validation datasets)		1731 images / 61 images / 50 images	No	t-tests for paired samples (to rule out consistent bias); Pearson product–moment correlation (to correlate predictions of AI and the human gold standard); Bland–Altman plots (to illustrate differences between the predictions of AI and the humans’ gold standard)	Orthodontics
121 [129]	2020	1) To see how the shallow sounds detected by the deep learning-based monitor correspond to the actual swallow activities. 2) Evaluate the difference in swallow times for difference viscosities, in order to prevent risk of aspiration	Swallow sounds, VF Swallow Study participants and healthy young students at University of Tsukuba Hospital and older healthy residents at a geriatric health services facility in Tsukuba	CNN	226 subjects gave rise to 1859 swallows + 2021 noise samples	videofluoroscopic swallow images labelled by 2 medical professions	Yes	not mentioned	none	3104 samples / 776samples / -	No	Change in swallow duration	Oral medicine
122 [130]	2020	To verify and compare the performance of 3 deep learning systems for classifying maxillary impacted supernumerary teeth (ISTs) in patients with fully erupted incisors.	2D dental panoramic radiographs, own dataset (one hospital)	CNN [ AlexNet, VGG-16, DetectNet ]	550 images (275 patients with at least one IST (total 316 IST), 275 patients without IST)	all images were reviewed by 2 radiologists, each with more than 30 y experience in interpreting panoramic radiographs	Yes	not mentioned	3 models: A (AlexNet), B (VGG-16), C (DetectNet)	400 / 100 / 100 images from training/validation set (test Data 1), 50 as new test Data 2	No	Accuracy, sensitivity, specificity, area under the receiver operating characteristic curve, recall, precision, F-measure	Orthodontics
123 [131]	2020	mandibular canal detection using a deep CNN	3D Cone beam computed tomography (CBCT) images, own dataset (one hospital/university, one device)	Fully CNN [ 2D SegNet, 2D and 3D U-Nets ]	102 patients generated 49094 cross-sectional images from CBCTs	Two trained researchers traced the mandibular canal in cross-sectional images using INVIVOTM (Anatomage, San Jose, CA, USA) dental imaging software. An oral and maxillofacial radiologist clarified the positions of any uncertain mandibular canals	Yes	Not mentioned	6 different variants of 2D SegNet, 2D and 3D U-Nets, with and without pre-trained weights with natural images. Performance across models was compared.	29456 images / 9819 images / 9819 images	No	accuracy, Pixel accuracy of canal, Global accuracy, Class accuracy, IoU of canal, Mean IoU	Others
124 [132]	2020	Investigation of an effective metal artifact reducing (MAR) method based on CNN, for sinogram and image domains of dental computed tomography (DCT).	3D DCT, own dataset (numerical and physical teeth phantoms)	Fully CNN	33 teeth phantoms with metal implants	sinograms and DCT images from teeth phantoms without metal implants	Yes	Yes	Normalized MAR, sFC Normalized MAR	28 original; Sinogram domain: 57,210 simulation / 30,135 experiment; Image domain: 9018 simulation / 4671 experiment / (5 original; Sinogram domain: 1527 simulation / 840 experiment; Image domain: 402 simulation / 218 experiment)	No	Root-mean-square error, and structural similarity	Orthodontics
125 [133]	2020	Evaluation of a fully deep learning mask region-based CNN for automated tooth segmentation using individual annotation.	2D dental panoramic radiographs, own dataset from one hospital	Mask R-CNN [ ResNet-101 ]	864 images from 50 panoramics	One oral radiologist, 5 years experience, manually performed individual tooth annotation on the 30 panoramic radiographs of training dataset	Yes	Yes (for training 1024 samples from 846 data points)		1024 augmented samples (from 846 original images from 30 panoramics) / 10 panoramics / 10 panoramics	No	F1 score, mean intersection of union (IoU), visual analysis	Others
126 [134]	2020	Evaluation of the efficacy of deep CNN in identification and classification of implant systems	2D dental panoramic and periapical radiographs, own dataset from one hospital (INFINITT PACS, Infinitt)	CNN [ GoogLeNet Inception-v3 ]	10,770 cropped images (5,390 panoramic; 5,380 periapical radiographs) with 3 types of implant systems (Osstem TSIII: 2340 panoramic, 2260 periapical; Dentium Superline: 2160 panoramic, 2210 periapical; Straumann BLT: 890 panoramic, 910 periapical)	regions of interest that displayed only 1 implant fixture per image manually cropped and labeled by 3 periodontology residents (not involved in study)	Yes	Yes, for training data		6,462 images augmented to 64,620 images / 2,154 / 2,154	Yes; 2,154 images (718 for each implant system); first author, board-certified periodontist	sensitivity, specificity, receiver operating characteristics curve, area under the receiver operating characteristic curve, confusion matrix (was provided)	Oral surgery and implantology
127 [135]	2020	To evaluate and draw comparisons between panoramic and CBCT images for detection and diagnosis of odontogenic cysts based on a deep CNN model that was trained with supervised learning	2D panoramic radiographs, 3D cone beam computed tomography (CBCT), own dataset from one hospital (INFINITT PACS, Infinitt)	CNN [ GoogLeNet Inception-v3 ]	2,126 (1,140 panoramic; 986 CBCT images); three types of OCLs: odontogenic keratocytes, 260 panoramic, 188 CBCT/ dentigerous cysts, 463 panoramic, 396 CBCT/ periapical cysts, 417 panoramic, 402 CBCT	ground truth generated by histopathological examinations by one board-certified oral pathologist.	Yes	Yes		684 panoramic and 592 CBCT / 228 panoramic and 197 CBCT / 228 panoramic and 197 CBCT	No	For the types of cysts and for panoramic and CBCT images: area under the ROC curve, sensitivity, specificity, confusion matrix with and without normalization	Oral surgery and implantology
128 [136]	2020	Classification of dental implant systems (DISs) on panoramic and periapical radiographs using CNN.	2D dental panoramic and periapical radiographs, own dataset from three hospitals	CNN [ Built on own ]	11,980 (7,146 panoramic; 4,834 periapical radiographs; six implant systems: 388 Astra OsseoSpeed TX, 2512 Impantium, 2360 Superline, 5617 TSIII, 540 SLActive BL, 563 SLActive BLT)	manual classification by 5 periodontal residents (no direct participation in study), confirmation of classification by 3 participating board-certified periodontists (authors)	Yes	Done but as part of the automated deep-learning engine	none	9584 / not mentioned / 2396	Yes; 180 images (for each DIS 30 images); 25 dental professionals from the three hospitals: 6 board-certified periodontists, 8 periodontology residents, 11 residents (not specialized in periodontology)	per DIS, for CNN, for board-certified periodontists, for periodontology residents and for not-specialized residents: receiver operating characteristic (ROC) curve, area under the ROC curve (AUC), standard error, Youden index, sensitivity, specificity	Oral surgery and implantology
129 [137]	2020	develop a novel framework for locating cephalometric landmarks with confidence regions by Bayesian CNN	2D lateral cephalogram, ISBI 2015 grand challenge	CNN [ Bayesian CNN ]	400 images (original, non-augmented)	Two dental experts (junior and senior orthodontic specialist) plotted a coordinate set per lateral cephalogram independently. The mean position of the two points was used as ground truth	Yes	Yes, for the training data	2 models: HRS (high-resolution screening), LRS (low resolution screening)	105000 augmented images (from 150 original images) / no data for validation in ISBI dataset / 250	No	for CNN: Mean landmark error (LE), successful detection rate, confusion matrix; for dentists: LE	Orthodontics
130 [138]	2020	Aim was to evaluate the discriminating performance of CNNs with various transfer learning strategies, on classification of specific features of osteoporosis in dental panoramic radiographs	2D dental panoramic radiographs, own dataset	CNN [ CNN3, VGG-16 ]	680 (non-osteoporosis 380, osteoporosis 300)	classification in non-osteoporosis and osteoporosis by T-Score, further details not mentioned	Yes	No	4 architectures: CNN3, VGG-16, VGG-16_TF (transfer learning model), VGG-16_TF_FT (with fine tuning)	544; 435 / 109 (five-fold cross validation) / 136 (68 non-osteoporosis, 68 osteoporosis)	No	Accuracy, sensitivity, specificity, receiver operating characteristics (ROC) curve, precision recall (PR) curve for each architecture	Oral medicine
131 [139]	2020	Tooth segmentation on cone beam computed tomography images via fully automated CNN for dental implant planning.	3D cone beam computed tomography (CBCT), own dataset	Fully CNN [ U-Net + dense block + spatial dropout ]	102 datasets (from 14 different CBCT scanner models from 7 different manufacturers), one dataset has 264-727 two-dimensional image slices	authors manually classified the images into categories, thereby providing the ground truth	Yes	Yes	dense block, spatial dropout (were also used separately on their own and evaluated, see Table 4)	(69 datasets, 1066 images) / (1 dataset, 400 images) / 32 datasets, 151 images	No	Recall, precision (different methods in comparison), Dice	Oral surgery and implantology
132 [140]	2020	Construct a multi-task learning model of tongue image using a classification method, to realize the simultaneous identification of tongue color, fur color, crack and tooth mark in traditional Chinese tongue diagnosis.	2D tongue photos, tongue pictures of 50-60 years old by a community hospital and of college students who just entered school	CNN [ YOLO V3 optimized for this study for classification task ]	200 subjects	confirmation of tongue symptom diagnosis by two Traditional Chinese Medicine diagnostic experts.	Yes	not mentioned	Fast R-CNN	160 / - / 40	No	accuracy rate, precision rate, and recall rate	Oral medicine
133 [141]	2020	Exploration of an automatic tooth root segmentation algorithm of CBCT axial image sequence based on deep learning.	3D Cone Beam Computed Tomography (CBCT) images, own dataset	CNN [ A combination of Recurrent neural network (RNN) + Attention U-net ]	29 sets of CBCT sequences, 1521 images	CBCT images were classified into three classes: (a) Only the roots in the maxilla, (b) Both the roots and crowns, (c) Only the roots in the mandible.	Yes	not mentioned	none	24 sets of CBCT sequences containing 1160 images (442 roots in maxilla, 325 roots and crowns, 393 roots in mandible) / - / 5 sets of CBCT sequences containing 361 images (171 roots in maxilla, 73 roots and crowns, 117 roots in mandible)	No	segmentation accuracy by intersection over union, dice similarity coefficient, average precision rate, average recall rate, and average symmetrical surface distance	Others
134 [142]	2020	Introduction of a novel low-shot learning method for intelligent dental plaque segmentation using oral endoscope images.	oral endoscopic images, own dataset (one hospital/university)	CNN+HKS+LBP (for feature extraction), random forest (for classification task) [ DeepLabV3+ ]	607 labeled images	dentists crop out the most saliency dentition, normalize its size, and then mark the regions of plaque referring to the post-stained images	Yes	not mentioned	DeepLabV3+ model (separate from proposed model)	320 children images / - / 177 children and 110 adult images	No	super-pixel accuracy, IOU, out-of-bag error curves, training time	Periodontology
135 [143]	2020	Propose an end-to-end deep-learning method, called MeshSegNet, for automated tooth labeling on raw dental surfaces.	raw maxillary surfaces acquired by 3D intraoral scanners (IOS) (in the form of cells), not mentioned (own dataset, one device)	CNN [ MeshSegNet is an extension of PointNet and consists of three Multilayer Perceptrons ]	3D IOS for 30 subjects (each original surface roughly contains 100, 000 mesh cells/triangles. They were downsampled to 10, 000 cells with the original topology preserved)	On the downsampled surface, the ground-truth segmentations for C = 14 teeth, from the central incisor to the second molar on both right and left sides were annotated by a resident guided by experienced dentists.	Yes	Yes (for training and validation sets)	Comparisons: 1) Between different models: MeshSegNet, PointNet, PointNet++, PointConv 2) MeshSegNet performance between different input combinations 3) MeshSegNet (multi-scale version), 2 mono-scale variants of MeshSegNet	6000 mesh cells / 5-fold cross validation / 14 teeth's maxillary dental surfaces	No	Dice similarity coefficient, sensitivity, positive prediction value	Others
136 [144]	2020	Automated teeth recognition from panoramic images	2D dental panoramic radiographs, own dataset (from multiple dental clinics)	Faster R-CNN [ ResNet-101, ResNet-50 ]	1000 radiographs (normal teeth, missing teeth, residual roots and dental implants)	All the images were labeled by putting a rectangular bounding box around each tooth with proper roots and shape. No details on who performed it	Yes, via cross-validation	not mentioned	faster R-CNN with Resnet-101 vs. faster R-CNN with Resnet-50. Also each model was compared before and after applying candidate optimization algorithm.	900 radiographs / 10-fold cross validation / 100 radiographs	No	F1 score, precision, recall, Mean average precision (mAP) (IoU calculated but to identify bounding boxes as TN or TP)	Others
137 [145]	2020	Usage of machine learning to predict the difficulty level of the case (concerning endodontic treatments) and to decide about a referral, with the help of the standard American Association of Endodontists Endodontic Case Difficulty Assessment Form.	filled AAE forms, own dataset (from dental school)	2 ML algorithms were used, out of which 1 was a deep neural network (DNN) [ Built on own ]	500 potential root canal patients (500 filled AAE forms filled by first author + RVGs from each patient)	Assessment of AAEs by two pre-calibrated endodontists not involved in study, in case of conflict third endodontist´s opinion was taken.	Yes	not mentioned	SVM-data-raw, SVM-data-summarized, DNN-data-raw, DNN-data-summarized	450 patients or forms (performed 10-fold cross-validation) / 50 patients or forms	No	accuracy, sensitivity, specificity, precision	Others
138 [146]	2020	to verify the usefulness of personal identification (PI) with paired orthopantomographs obtained in relatively short period using CNN	orthopantomographs, large-scale dataset for other tasks (for pretraining), own dataset (PI-dataset, one hospital )	CNN [ VGG16, ResNet50, Inception-v3, InceptionResNet-v2, Xception, MobileNet-v2 ]	30 pairs (60 from 30 participants)	Correct personal identifiers or labels were assigned to the images. The OPGs were of patients receiving clinical treatment at a university hospital so the personal identifiers were derived from there, though not explicitly stated.	Yes. Paired OPGs were split into training and test sets	not mentioned		30 OPGs from 'before orthopantomography' set i.e. before extraction (one from each pair of OPGs) with correct personal identifiers/labels / - / 30 OPGs from 'after orthopantomography' set without any identifiers/labels	No	detection accuracy, precision, recall	Others
139 [147]	2020	Establishment and validation of an improved technique for automated third molar stage allocation for age estimation. Comparison with AlexNet from de Tobel 2017 and human observers	2D panoramic radiographs, de Tobel 2017	CNN [ DenseNet201 ]	400	Two observers staged FDI 38 according to the modified Demirjian staging of de Tobel 2017. A third observer acted as referee in case of disagreement	Yes	Yes	AlexNet	320/5-fold cross validation / 80	No	accuracy of stage allocation, mean absolute difference (MAD, difference between automated and reference stage), linearly weighted Cohen´s kappa	Orthodontics
140 [148]	2020	Propose a dental defect recognition model by the integration of Adaptive CNN and Bag of Visual Word (BoVW)	2D panoramic images taken prior to treatment, own dataset (one hospital)	Adaptive CNN [ pre-trained VGG16 ]	447 images taken prior to treatment	All images were labeled and sorted by experienced dentists into 3 different groups, i.e., by the appearance or how badly tilted the 3rd molars were	Yes	not mentioned	In comparison: 4 feature extraction methods (ORB with BoVW, SURF with BoVW, SIFT with BoVW, VGG16) each with 6 different classifiers (logistic regression, SVM, artificial neural network/ Multilayer Perceptron, decision tree, gradient boosting, random forest)	402 images / 45 images (10-fold cross validation) / -	No	accuracy	Oral surgery and implantology
141 [149]	2020	We evaluate the proposed approach in identifying CT slices with dental artifacts in head and neck cancer. We further compare the performance of kernel Wasserstein distance with alternatives.	head and neck 2D axial slices from CT scans, own dataset (hospital)	Not deep-learning [ Model for kernel L2-Wasserstein distance ]	1164 axial slices from 44 CT scans from 44 patients with head and cancer (276 noisy and 888 clean slices). The 1164 slices were in pairs.	each CT slice was labeled as noisy or clean based on the presence of dental artifacts by a medical imaging expert	not mentioned	not mentioned	Kernel methods (kernel Wasserstein distance and kernel KL divergence) and non-kernel methods (Wasserstein distance and KL divergence)	not mentioned	No	prediction rate for noisy and clean slices, overall prediction, computation time	Oral radiology
142 [150]	2020	Detection of periapical pathosis on CBCTs. The neural network was used to determine (i) whether the lesion could be detected; (ii) if the lesion was detected, where it was localized (maxilla, mandible or specific tooth); and (iii) lesion volume.	3D cone-beam computed tomography images (CBCTs), own dataset (one university, one device)	Fully CNN [ U-Net-like architecture ]	Images of 153 periapical lesions (set of 2800 scans from 109 patients); 1100 examples with-out periapical pathosis	The scans were annotated using per-voxel label assignment by maxillofacial radiologists. Once annotated, each mask was automatically examined to eliminate human factors. To provide a negative control, 1100 examples without periapical pathosis were obtained and validated in a 2D manner with a cross-section of teeth in each dimension by two specialists.	No	not mentioned	NA	not mentioned / not mentioned / 142 periapical lesions	Images were evaluated by an oral and maxillofacial radiologist with 8 years of professional experience. Jaw location and lesion-associated teeth were recorded, and lesion volume was calculated by manual segmentation methods.	reliability of correctly detecting a periapical lesion, recall, precision and F-measure	Restorative dentistry and endodontics
143 [151]	2020	Automatically detection of trabecular landmarks in dental panoramic radiographs.	dental panoramic radiographs, Bo et al., 2017; Chu et al., 2018	CNN [ CNN-based detector as baseline, statistic shape model (SSM) for trabecular landmark detection ]	108 images (52 subjects with, 56 without osteoporosis)	For each image, eight regions of interest (ROIs) correlated with osteoporosis condition were manually annotated by dentists.	Yes	not mentioned	RetinaNet+GD, RetinaNet+LD, Holistic SSM, Patch-based SSM	86 / 5-fold cross validation / 22	No	Loss of 5-folds cross validation, median, mean of loss	Oral medicine
144 [152]	2020	Detection of caries lesions in Near-Infrared-Light Transillumination (NILT) images using deep convolutional neural networks (CNNs).	Near-Infrared-Light Transillumination (NILT) images of single-tooth-segments, own dataset	CNN [ Resnet18, Resnext50 ]	226 NILT images of single-tooth-segments (from 226 extracted posterior teeth (113 premolars and 113 molars))	For each tooth segment, occlusal and/or proximal caries lesions were annotated by two experienced dentists using an in-house developed digital annotation tool	Yes	Yes (for training)		203 images / 10-fold cross validation / 23 images	No	Accuracy, area under-the-receiver-operating -characteristics-curve, sensitivity, specificity, and positive and negative predictive values	Restorative dentistry and endodontics
145 [153]	2020	To use a Deep Learning algorithm for the automated segmentation of cone-beam computed tomographic images and the detection of periapical lesions.	3D Cone Beam Computed Tomography (CBCT), patient data (own dataset)	3D CNN [ multi-label U-Net ]	20 CBCTs (from 20 patients, containing 61 roots with and without lesions)	Clinician-dependent CBCT volume segmentation was performed. From the unprocessed CBCT images, 5 standardized categories of image content were identified and labeled. Then each sagittal, coronal, and axial slice was reviewed and manually revised by 1 maxillofacial radiologist, 1 endodontist, and 1 senior graduate student completing a radiology honors program if necessary.	Yes (via cross-validation)	Yes, though not explicitly mentioned		16 CBCTs / 4 CBCTs (total 20 CBCTs in 5-fold cross validation) / not explicitly mentioned	No	lesion detection (confusion matrix provided in text): sensitivity, specificity, positive predictive, negative predictive value. Voxel-matching: DICE index	Restorative dentistry and endodontics
146 [154]	2020	Use panoramic images to classify and clarify the accuracy of different dental implant brands via CNNs with transfer-learning strategies	2D dental panoramic radiographs, own dataset (one hospital)	CNN [ VGG16, VGG19 ]	8859 manually cropped image segments (11 implant systems, from 6513 panoramic radiographs)	Images were classified and labeled based on electronic medical records and the dental implant usage ledger of the department	Yes	not mentioned	5 models in comparison: basic CNN, VGG16 transfer-learning, VGG16 fine-tuning, VGG19 transfer-learning, VGG19 fine-tuning	6644 image segments / 4-fold cross-validation / 2214 image segments	No	Primary metrics: classification accuracy, precision, recall, recover operating characteristic (ROC) curve, F1-score. Secondary metrics: visualization of CNN-focused features (using gradient-weighted class activation maps	Oral surgery and implantology
147 [155]	2020	Automatic and accurate segmentation and identification of individual teeth from digital dental casts via deep graph CNNs.	3D digital dental casts, own dataset	CNN [ feature steered graph CNN which used FeaStNet ]	100	given by dataset	Yes	Yes	tooth segmentation identification network without shape consistency constraints; with crown region constraint; with boundary constraint; with labeling smoothness constraint; TSIN-RBS, PointNet, O-CNN and two-phase case segmentation methods	85 / - / 15	No	Labeling accuracy, Dice similarity coefficients with the increasing number of graph convolutional layers of upper and lower dentition (for molar, premolar, canine, incisor)	Others
148 [156]	2020	Classify partially edentulous dental arches using a CNN as the first step in a system for designing removable partial dentures.	images of dental arches (oral photographic images), own dataset	CNN [ ResNet152 (using Tensorflow, Keras deep learning libraries) ]	1184 (maxilla: 748, mandible: 436, classified in four arch types: edentulous, arches with posterior tooth loss, arches with bounded edentulous space, intact dentition)	arch types judged by authors.	Yes	not mentioned		1016 (656 maxilla, 360 mandibular) / - / 168 (92 maxilla, 76 mandibular); 20 further images of each arch type used for calculation of percentage of corrected predictions	No	diagnostic accuracy, precision, recall, F-measures, area under the curve, percentage of corrected predictions	Prosthodontics
149 [157]	2020	A 2-stage method based on tongue region detection and tongue landmark detection via DL is proposed.	2D tongue photographs, own dataset (one hospital/university)	CNN [ Cascaded CNN which is a combination of Image Pyramid, Coarse-Net, Fine-Net, Refine-Net ]	1838 images	The binary classification, tooth-marked tongue/none tooth-marked tongue is labeled by specialists. 2 primary physicians and a resident physician.	Yes	Yes	1) For tongue region detection: Proposed model compared with Viola-Jones, Histogram of oriented gradient, deformable part based model 2) For tongue landmark detection: Proposed model compared with Active shape model, Active appearance models, Cascaded pose regression 3) VGG-16, Resnet-50 backbones compared	1538 images / - / 300 images	No	precision, recall, accuracy, F1-score, average precision of 60%, intersection over union, mean error rate, failure rate	Oral medicine
150 [158]	2020	Identification of periodontally compromised teeth on digital panoramic radiographs.	2D digital dental panoramic radiographs, own dataset (one hospital, one device)	Faster R-CNN [ ResNet-101 ]	100 panoramics (of periodontally compromised patients; dataset: 56.3% of teeth were healthy, and 43.7% were periodontally compromised)	The periodontally compromised teeth found in each image were annotated by 3 experts in periodontology to obtain the ground truth.	Yes	Yes (for training set)	NA	70% / 10% with 5-fold cross validation / 20%	No	average precision rate, average recall rate, sensitivity, specificity, F-measure (IoU calculated but to identify bounding boxes as TN or TP)	Periodontology
151 [159]	2020	Two fully automatic methods to estimate the chronological age of a subject from the OPG image are proposed (DANet, DASNet). Comparison of manual methods for dental age-estimation	2D dental panoramic radiographs, own dataset (one university)	CNN [ Built on own ]	2289 panoramics	The images were labelled with the subject’s date of birth and the date the image was acquired, meaning that the chronological age was calculated in days.	Via cross-validation	Yes	In comparison DANet (Dental Age Net), DASNet (Dental Age and Sex Net). Also previous studies were compared against proposed models.	/ 8-fold cross validation / -	No	E: error; AE: absolute error; R2: Coefficient of determination; ACC: accuracy; AUC: Area under Interquartile Coefficient of ROC curve	Others
152 [160]	2020	automatic segmentation of the mandibular molars on panoramic radiographs, and extract the molar orientation to predict its eruption potential	2D panoramic radiographs, own dataset (from one department, 3 different devices), same as Vranckx 2019	CNN [ ResNet-101 ]	838	human reference measurements	Yes	Yes		550 for training and technical validation / 38	Yes, Visual inspections and corrections of the network were carried out by 2 independent observers, both trained to use the software tool at its full extent	accuracy, performance differences to ground truth using Bland-Altman plots, mean intersection over union, mean Hausdorff distances, time for analysis, precision, recall	Orthodontics
153 [161]	2020	Propose deep CNN for recognition of tooth-marked tongue	2D tongue photographs, own dataset (two companies)	CNN [ ResNet34 ]	1548 images each in 2 datasets: one dataset had raw oral image, other dataset had tongue image	Images were classified into tooth-marked and non-tooth-marked by 3 professional traditional Chinese medicine practitioners.	Yes, via cross-validation	not mentioned	In each dataset: (1) ResNet34 (2) new testing dataset (3)VGG16 (4) comparison with other's work i.e. Sun's architecture (5) Sun's architecture with input image size of 416	1238 / 50 / 310	No	Accuracy, sensitivity, specificity	Oral medicine
154 [162]	2020	Development of an oral health assessment toolkits to predict Children’s Oral Health Status Index (COHSI) score and referral for treatment needs (RFTN)	short-form survey items, collected from 12 dental practices in Los Angeles from 2015 to 2016	Not deep-learning [ extreme gradient boosting, Naïve Bayesian algorithms ]	responses from 545 families with children aged 2 to 17 years	All children received a dental exam to evaluate their clinical oral health outcomes, which were summarized as COHSI score and RFTN	Yes	Yes, bootstrapping was performed	4 potential algorithms: using self-reported short form only, using proxy-reported short form only, and using both short forms with and without sociodemographic information. For each algorithm, 2 forms of data set were used : the original and with manually introduced noise	70% of 545 families / 30% of 545 families / Additionally, an external data (35 families) were collected using the same protocol	No	residual mean square error (RMSE), correlation, sensitivity, and specificity	Others
155 [163]	2020	Analyzation of the performance of 3D CNNs trained to classify dental artifacts (DA) statuses. Comparison to a more simplistic baseline method.	head and neck (H&N) computed-tomography images, own dataset (one centre)	3D CNN [ Built on own ]	1538 images	Images were scored by a single observer as DA positive or negative. The magnitude of the DA was not considered	Yes, via cross-validation	Yes (for training)	CNNs were trained and tested for the various resampling grids (256 cubed, 128 cubed, and 64 cubed) and CNN depths (1, 2, 3, 4, and 5)	stratified 5-fold cross validation	No	area under the precision recall curve, precision, recall	Oral radiology
156 [164]	2020	Dental artifact classification/ detection for computed tomography using transfer learning CNN	head and neck computed tomography images, six external datasets, one own dataset (7 datasets)	CNN [ Built on own ]	2112	a single observer with 8 years of medical imaging experience	Yes	Yes	3 CNNs	1538 images (from own institute) / fine-tuning and validation with the 6 remaining datasets (574 images, 20% training, fine-tuning/80% validation) / not created	No	reveiwer operating characteristics curve (AUC)	Oral radiology
157 [165]	2020	Presentation of a novel strategy to combine bounding box annotations from multiple clinicians.	oral cavity images, images captured during testing of the MeMoSA App, images received from clinical experts, images downloaded from web search	Combinations [ ResNet-101 (image classification), Faster R-CNN (object detection) ]	2155 images (from 1085 individuals, mix with/without lesions)	800 images separately annotated by 3-7 expert clinicians, in addition the rest of 1355 images annotated by one expert clinician. One composite annotation for each image was created.	Yes	not mentioned	ResNet-101 (image classification)	1744 / 207 / 204 images	No	F1-Score, Precision, Recall	Oral medicine
							Yes		Faster R-CNN (object detection)	1160 / 125 / 148 (annotated lesions)
158 [166]	2020	Evaluate the diagnostic performance of the real-time object detecting deep CNN You Only Look Once (YOLO) v2 on panoramic radiographs	2D dental panoramic radiographs, own dataset (one university/hospital, one department)	CNN [ YOLO v2 ]	1603 panoramics	Ground truth panoramic images were labeled with the YOLO mark according to previously confirmed histopathologic diagnosis.	Yes	Yes (for training)		1248 panoramics (augmented 16224) / 174 panoramics / 181 panoramics	Yes, on the test set. Three oral and maxillofacial surgery (OMS) specialists, and two general practitioners (GP)	precision, recall, accuracy, and F1 score, average time to evaluate all the images of the test datasets, confusion matrix	Oral surgery and implantology
159 [167]	2020	Development of a deep learning-based artificial intelligence model to detect plaque on primary teeth. Evaluation of diagnostic accuracy.	intraoral photos and photos by digital camera of the same primary teeth, own dataset (one department)	CNN [ DeepLab network, DeepLabV3+ ]	886 tooth photos	plaque-disclosing agent was applied by a researcher and identified areas with plaque.	Yes	not mentioned		709 images / not mentioned / 177 images	Yes, one experienced pediatric dentist examined the 98 intraoral photos and marked regions containing plaque, twice,, with an interval of 1 week. Another round of comparison performed on 102 low-resolution photos.	mean intersection-over-union (MIoU), paired t-test for differences between AI and dentist	Periodontology
160 [168]	2020	Development of a deep ConvNet model for the automatic detection of dental caries from oral photos.	oral photos (collected with iPhone 8, iPhone 7, Samsung Galaxy S8, and Canon EOS7D), own dataset (one hospital/university)	CNN [ VGG-16 ]	3932 oral photos (from 625 volunteers)	Reference annotations on dental caries from three board-certified dentists. Images were independently labeled by one of the three dentists based on the results of clinical visual-tactile examination.	Yes	Yes (for training)	Model 1-3, (M1, baseline model without hard negative mining; M2, with one-time hard negative mining; M3 proposed model with two-times hard negative mining)	2507 images (from 389 volunteers, 933 images caries positive) / - / 1125 (from 187 volunteers, 396 images caries positive)	No	for classification: Receiver Operating Characteristics area under curve; for localization: Free-Response ROC curve	Restorative dentistry and endodontics
161 [169]	2020	Propose a novel anatomically constrained Dense U-Net for integrating oral-anatomical knowledge with data-driven Dense U-Net. To perform segmentation and Lesion Detection on CBCTs	3D CBCT images, own dataset (one hospital/university)	CNN [ FC-Densenet with some modifications (which is essentially a U-Net) ]	100 CBCTs (20 patients with periapical lesions * 5 sagittal slices per patient)	Manual segmentation on CBCT volumes in conjunction with a semi-automatic segmentation algorithm. The segmentation was jointly-reviewed and manually revised by three dental experts, calibrated and trained in CBCT analysis and segmentation (1 oral and maxillofacial radiologist, 1 endodontist, and 1 senior graduate student completing a radiology honors program).	Yes	Yes (for training data)	Comparison was performed under three loss functions 1) cross-entropy loss, 2) focal loss, 3) multiclass logistic loss plus DICE loss	15 patients / 5 patients (four-fold cross validation) / not mentioned	No	detection accuracy, precision, recall (DICE index calculated but not presented numerically)	Others
162 [170]	2020	Expound the application of Mask RCNN on automatic tooth detection and segmentation	dental front photos, own dataset (one hospital)	Mask R-CNN [ deeper ResNet101+FPN (Feature Pyramid Network) backbone ]	100 photos	Photos were annotated via Labelme, an image labeling tool, where multiple polygons were formed around the teeth. No further information.	Yes	not mentioned	none	80 photos / 10 photos / 10 photos	No	pixel accuracy (PA)	Others
163 [171]	2021	To compare the performance of machine learning algorithms in the (1) prediction of global, recurrence-free five-year survival in oral cancer patients based on clinical and histopathological data, and (2) cancer recurrence	variables , Tayside Medical Science Centre Research and Development, Scotland	Not deep-learning [ Logistic regression, K-nearest neighbors, Naïve Bayes, Decision tree, and Random forest classifiers ]	416 patients	Histological diagnosis of OSCC	Yes	not mentioned	Logistic regression, K-nearest neighbors, Naïve Bayes, Decision tree, and Random forest classifiers	312 patients / 5-fold cross-validation / 104 patients	No	receiver operating characteristic curves, accuracy, sensitivity, specificity and F1 score.	Oral medicine
164 [172]	2021	Evaluation of a new AI-driven tool for tooth detection and segmentation on panoramic radiographs	2D panoramic radiographs, M3BE database	CNN [ DeepLab-v3, ResNet-101 ]	153	A dentomaxillofacial radiologist (20 years experience) labeled and segmented each tooth, serving as ground truth	Yes	Yes	two models (one for detection and classification, another for fine-tuning the segmentation map)	70 original images, 3576 teeth (from 2 devices)/ 18 images / 65 (split in 3: a) 25, AI prediction without expert refinement, b) 20, AI with expert refinement, c) 20 images from other devices)	No	accuracy, time analysis, differences of performance among teeth groups and different devices, for tooth detection: sensitivity, precision, for segmentation: values for intersection over union, precision, recall, F1-score, Hausdorff distances	Others
165 [173]	2021	Examination of machine learning in previously reported single nucleotide polymorphisms (SNPs) to predict the genetic risk of nonsyndromic oral clefts (NSCL±P) in the Brazilian population.	SNP sequences, Vienna et al., 2019	Non-deep learning neural network which worked as a perceptron	1588 participants (722 NSCL±P: 515 nonsyndromic cleft lip and palate, 207 nonsyndromic cleft lip; 866 controls)	Known from dataset (since participants were recruited based on outcome status)	Yes	not mentioned	Random forest model	1112 / - / 476	No	Accuracy, error rate, interactions of SNPs	Oral surgery and implantology
166 [174]	2021	to develop a computerized system to detect and classify teeth in dental panoramic radiographs for automatic structured filing of the dental charts. Also used as preprocessing step for computerized image analysis of dental diseases.	2D dental panoramic radiographs, own dataset (one hospital/university)	CNN [ DetectNet (tooth detection), ResNet (classification) ]	100	Each tooth was localized with a rectangular bounding box and classified by a dental radiologist (author) according to tooth types and tooth condition.	Yes	Yes	Classification for single and 11 multiple input data with different size, classification with 6 different types of layers	75 images / 4-fold cross validation / 25 images	No	classification/detection accuracy (for different input data, types of layers, for each tooth type, tooth condition), detection sensitivity, number of false-positives	Others
167 [175]	2021	Comparison of cost-effectiveness of proximal caries detection on bitewing radiographs with versus without artificial intelligence.	bitewing radiographs, own dataset (one clinic)	Fully CNN [ U-Net ]	3686	4 experienced dentists marked carious lesions.	Yes	No		3293 / 252 / 141	Yes; additional to ground truth, evaluation of test data by 7 independent dentists	mean accuracy, sensitivity, specificity, effectiveness, costs, incremental cost-effectiveness ratio (ICER)	Restorative dentistry and endodontics
168 [176]	2021	propose an automatic detection system for numbering of teeth in bitewing images	2D dental bite-wing radiographs, own dataset (one university, one device)	Faster R-CNN [ Inception v2 (COCO) ]	1125 bitewings	A radiology expert (one co-author) with 9 years provided ground truth annotations for the images and tooth number according to FDI system	Yes	No	comparison of 1) single model (24 class) and 2) second two-part model (12 class left, 12 class right)	916 / 101 / 108	No	accuracy, confusion matrix, F1 score, precision and sensitivity	Others
